# Supplementary material for: (μ1-Methano­lato-κ1 O)-μ1-methoxo-κ1 O-(μ2-2-amino-1-methyl-5H-imidazol-4-one-κ2 N:N′)-hexa­carbonyl­dirhenium(I)
Source: Acta Crystallogr Sect E Struct Rep Online. 2012 Oct 13;68(Pt 11):m1359–60. doi: 10.1107/S1600536812041700 (PMC3515115; doi:10.1107/S1600536812041700)
Supplement: Supplementary file 1 [file e-68-m1359-sup1.cif]

##############################################################################
#                                                                            #
# This CIF contains the data in a paper accepted for publication in          #
# Acta Crystallographica Section E. It conforms to the requirements of       #
# Notes for Authors for Acta Crystallographica Section E, and has been       #
# peer reviewed under the auspices of the IUCr Commission on Journals.       #
#                                                                            #
# Full details of the Crystallographic Information File format               #
# are given in the paper "The Crystallographic Information File (CIF):       #
# a New Standard Archive File for Crystallography" by S. R. Hall, F. H.      #
# Allen and I. D. Brown [Acta Cryst. (1991), A47, 655-685].                  #
#                                                                            #
# The current version of the core CIF dictionary is obtainable from          #
# ftp://ftp.iucr.org/pub/cif_core.dic.                                       #
#                                                                            #
# Software is freely available for graphical display of the structure(s)     #
# in this CIF. For information consult the CIF software page                 #
# http://www.iucr.org/resources/cif/software.                                #
#                                                                            #
# This file may be used for bona fide research purposes within the           #
# scientific community so long as proper attribution is given to the journal # 
# article from which it was obtained.                                        #
#                                                                            #
##############################################################################
data_global
_audit_creation_method     'WinGX routine CIF_UPDATE'
_audit_conform_dict_name     cif_core.dic
_audit_conform_dict_version     2.4
_journal_data_validation_number     ?
_journal_date_recd_electronic     2012-09-27
_journal_date_accepted     2012-10-05
_journal_name_full     'Acta Crystallographica, Section E'
_journal_year     2012
_journal_volume     68
_journal_issue     11
_journal_page_first     m1359
_journal_page_last     m1360
_journal_paper_category     QM
_journal_paper_doi     10.1107/S1600536812041700
_journal_coeditor_code     TK5155
_publ_contact_author_name     'Schutte, M.'
_publ_contact_author_address
;
Department of Chemistry
University of the Free State
PO Box 339
Bloemfontein
9301
South Africa
;
_publ_contact_author_email     schuttem@ufs.ac.za
_publ_contact_author_fax     '00(27)514446384'
_publ_contact_author_phone     '00(27)514019896'
_publ_section_title
;\
(\m~1~-Methanolato-\k^1^<i>O</i>)-\m~1~-methoxo-\k^1^<i>O</i>-(\m~2~-2-amino-\
1-methyl-5<i>H</i>-imidazol-4-one-\k^2^<i>N</i>:<i>N</i>')-\
hexacarbonyldirhenium(I)
;
_publ_section_title_footnote     .
loop_
    _publ_author_name
    _publ_author_address
    'Schutte, M.'
;
Department of Chemistry
University of the Free State
PO Box 339
Bloemfontein
9301
South Africa
;
    'Visser, H. G.'
;
Department of Chemistry
University of the Free State
PO Box 339
Bloemfontein
9301
South Africa
;
    'Roodt, A.'
;
Department of Chemistry
University of the Free State
PO Box 339
Bloemfontein
9301
South Africa
;
_publ_section_synopsis     .
data_I
_audit_creation_method     'WinGX routine CIF_UPDATE'
_chemical_name_systematic
;
(\m~1~-Methanolato-\k^1^<i>O</i>)-\m~1~-methoxo-\k^1^-<i>O</i>(\m~2~-2-amino-1-
methyl-5<i>H</i>-imidazol-4-one-\k^2^<i>N</i>:<i>N</i>')-
hexacarbonyldirhenium(I)
;
_chemical_formula_moiety     'C12 H12 N3 O9 Re2'
_chemical_formula_sum     'C12 H12 N3 O9 Re2'
_chemical_formula_iupac     '[Re2 (C H3 O)2 (C O)6 (C4 H6 N3 O)]'
_chemical_formula_weight     714.67
_symmetry_cell_setting     orthorhombic
_symmetry_space_group_name_H-M     'P b c n'
_symmetry_space_group_name_Hall     '-P 2n 2ab'
loop_
    _symmetry_equiv_pos_as_xyz
    'x, y, z'
    '-x+1/2, -y+1/2, z+1/2'
    'x+1/2, -y+1/2, -z'
    '-x, y, -z+1/2'
    '-x, -y, -z'
    'x-1/2, y-1/2, -z-1/2'
    '-x-1/2, y-1/2, z'
    'x, -y, z-1/2'
_cell_length_a     24.066(2)
_cell_length_b     10.0715(8)
_cell_length_c     14.5969(11)
_cell_angle_alpha     90
_cell_angle_beta     90
_cell_angle_gamma     90
_cell_volume     3538.1(5)
_cell_formula_units_Z     8
_cell_measurement_reflns_used     9082
_cell_measurement_theta_min     2.98
_cell_measurement_theta_max     28.31
_cell_measurement_temperature     100(2)
_exptl_crystal_description     cuboid
_exptl_crystal_colour     yellow
_exptl_crystal_size_max     0.245
_exptl_crystal_size_mid     0.148
_exptl_crystal_size_min     0.096
_exptl_crystal_density_diffrn     2.683
_exptl_crystal_density_method     'not measured'
_exptl_crystal_F_000     2616
_exptl_absorpt_coefficient_mu     13.725
_exptl_absorpt_correction_type     multi-scan
_exptl_absorpt_process_details     '(SADABS; Bruker, 2008)'
_exptl_absorpt_correction_T_min     0.174
_exptl_absorpt_correction_T_max     0.371
_exptl_special_details
;
;
_diffrn_ambient_temperature     100(2)
_diffrn_radiation_type     MoK\a
_diffrn_radiation_wavelength     0.71073
_diffrn_radiation_monochromator     graphite
_diffrn_measurement_device_type     'Bruker APEXII CCD'
_diffrn_measurement_method     '\f and \w scans'
_diffrn_reflns_number     46753
_diffrn_reflns_av_R_equivalents     0.0499
_diffrn_reflns_theta_min     2.79
_diffrn_reflns_theta_max     28
_diffrn_reflns_theta_full     28
_diffrn_measured_fraction_theta_max     0.998
_diffrn_measured_fraction_theta_full     0.998
_diffrn_reflns_limit_h_min     -31
_diffrn_reflns_limit_h_max     31
_diffrn_reflns_limit_k_min     -13
_diffrn_reflns_limit_k_max     12
_diffrn_reflns_limit_l_min     -19
_diffrn_reflns_limit_l_max     18
_refine_special_details
;
Refinement of <i>F</i>^2^ against ALL reflections. The weighted <i>R</i>-factor
<i>wR</i> and goodness of fit <i>S</i> are based on <i>F</i>^2^, conventional
<i>R</i>-factors <i>R</i> are based on <i>F</i>, with <i>F</i> set to zero for
negative <i>F</i>^2^. The threshold expression of <i>F</i>^2^ >
2\s(<i>F</i>^2^) is used only for calculating <i>R</i>-factors(gt) <i>etc</i>.
and is not relevant to the choice of reflections for refinement.
<i>R</i>-factors based on <i>F</i>^2^ are statistically about twice as large
as those based on <i>F</i>, and <i>R</i>- factors based on ALL data will be
even larger.
;
_reflns_number_total     4276
_reflns_number_gt     3920
_reflns_threshold_expression     I>2\s(I)
_refine_ls_structure_factor_coef     Fsqd
_refine_ls_matrix_type     full
_refine_ls_R_factor_all     0.0335
_refine_ls_R_factor_gt     0.03
_refine_ls_wR_factor_ref     0.0784
_refine_ls_goodness_of_fit_ref     1.16
_refine_ls_restrained_S_all     1.16
_refine_ls_number_reflns     4269
_refine_ls_number_parameters     236
_refine_ls_number_restraints     0
_refine_ls_hydrogen_treatment     mixed
_refine_ls_weighting_scheme     calc
_refine_ls_weighting_details
        'calc w=1/[\s^2^(Fo^2^)+(0.0246P)^2^+32.0137P] where P=(Fo^2^+2Fc^2^)/3'
_atom_sites_solution_hydrogens     geom
_atom_sites_solution_primary     direct
_atom_sites_solution_secondary     difmap
_refine_ls_shift/su_max     0.006
_refine_ls_shift/su_mean     0
_refine_diff_density_max     2.318
_refine_diff_density_min     -2.297
_refine_ls_extinction_method     none
loop_
    _atom_type_symbol
    _atom_type_description
    _atom_type_scat_dispersion_real
    _atom_type_scat_dispersion_imag
    _atom_type_scat_source
    C C 0.0033 0.0016 'International Tables Vol C Tables 4.2.6.8 and 6.1.1.4'
    H H 0 0 'International Tables Vol C Tables 4.2.6.8 and 6.1.1.4'
    O O 0.0106 0.006 'International Tables Vol C Tables 4.2.6.8 and 6.1.1.4'
    Re Re -1.0185 7.231 'International Tables Vol C Tables 4.2.6.8 and 6.1.1.4'
    N N 0.0061 0.0033 'International Tables Vol C Tables 4.2.6.8 and 6.1.1.4'
_computing_data_collection     'APEX2 (Bruker, 2008)'
_computing_cell_refinement     'SAINT-Plus (Bruker, 2008)'
_computing_data_reduction     'SAINT-Plus (Bruker, 2008)'
_computing_structure_solution     'SHELXS97 (Sheldrick, 2008)'
_computing_structure_refinement     'SHELXL97 (Sheldrick, 2008)'
_computing_molecular_graphics     'DIAMOND (Brandenburg & Putz, 2005)'
_computing_publication_material     'WinGX (Farrugia, 1999)'
loop_
    _atom_site_type_symbol
    _atom_site_label
    _atom_site_fract_x
    _atom_site_fract_y
    _atom_site_fract_z
    _atom_site_U_iso_or_equiv
    _atom_site_adp_type
    _atom_site_calc_flag
    _atom_site_refinement_flags
    _atom_site_occupancy
    _atom_site_disorder_assembly
    _atom_site_disorder_group
    Re Re1 0.364485(10) 0.71291(2) 0.050452(15) 0.01847(7) Uani d . 1 A .
    Re Re2 0.370469(11) 0.72576(2) -0.177323(15) 0.02132(8) Uani d . 1 A .
    O O21 0.4552(2) 0.6573(5) -0.3213(3) 0.0324(11) Uani d . 1 . .
    O O22 0.3040(2) 0.8637(5) -0.3303(3) 0.0358(11) Uani d . 1 . .
    O O12 0.2927(2) 0.8300(5) 0.2038(3) 0.0315(10) Uani d . 1 . .
    C C21 0.4229(2) 0.6840(5) -0.2654(3) 0.0164(10) Uani d . 1 . .
    C C12 0.3184(4) 0.7864(8) 0.1449(5) 0.0397(12) Uani d . 1 . .
    C C22 0.3280(3) 0.8139(6) -0.2720(4) 0.0225(12) Uani d . 1 . .
    O O13 0.3108(2) 0.4401(5) 0.0824(3) 0.0387(12) Uani d . 1 . .
    O O23 0.3083(2) 0.4642(5) -0.2175(3) 0.0348(11) Uani d . 1 . .
    C C13 0.3295(3) 0.5449(7) 0.0687(4) 0.0265(13) Uani d . 1 . .
    C C23 0.3310(3) 0.5609(6) -0.2029(4) 0.0229(12) Uani d . 1 . .
    O O1 0.41283(18) 0.6491(4) -0.0656(2) 0.0201(8) Uani d . 1 . .
    O O2 0.3181(2) 0.7690(5) -0.0693(3) 0.0262(10) Uani d . 1 . .
    C C1 0.4321(3) 0.5153(6) -0.0685(4) 0.0280(13) Uani d . 1 . .
    H H1C 0.401 0.4564 -0.0754 0.042 Uiso calc R 1 . .
    H H1A 0.4514 0.495 -0.0126 0.042 Uiso calc R 1 . .
    H H1B 0.457 0.5045 -0.1194 0.042 Uiso calc R 1 . .
    C C11 0.4133(3) 0.6643(5) 0.1458(4) 0.0203(11) Uani d . 1 . .
    O O11 0.4425(2) 0.6333(4) 0.2055(3) 0.0294(10) Uani d . 1 A .
    O O31 0.4263(2) 0.9857(4) -0.2855(3) 0.0277(10) Uani d . 1 . .
    N N1 0.4107(2) 0.9064(5) -0.1391(3) 0.0230(11) Uani d . 1 . .
    N N3 0.4054(2) 0.8987(5) 0.0237(3) 0.0231(11) Uani d . 1 . .
    N N2 0.4472(3) 1.0758(5) -0.0571(3) 0.0288(13) Uani d . 1 . .
    C C33 0.4202(3) 0.9583(6) -0.0515(4) 0.0227(12) Uani d . 1 A .
    C C31 0.4282(3) 0.9978(6) -0.2020(4) 0.0243(12) Uani d . 1 A .
    C C34 0.4523(3) 1.1691(6) 0.0173(4) 0.0285(14) Uani d . 1 A .
    H H34C 0.4193 1.2223 0.0208 0.043 Uiso calc R 1 . .
    H H34B 0.4839 1.2254 0.007 0.043 Uiso calc R 1 . .
    H H34A 0.4571 1.1216 0.0738 0.043 Uiso calc R 1 . .
    C C32 0.4501(3) 1.1178(6) -0.1519(4) 0.0287(14) Uani d . 1 A .
    H H32A 0.488 1.1377 -0.1699 0.034 Uiso calc R 1 . .
    H H32B 0.427 1.1951 -0.1628 0.034 Uiso calc R 1 . .
    C C2 0.2586(4) 0.7391(8) -0.0714(5) 0.0397(12) Uani d . 1 A 1
    H H2B 0.2411 0.7755 -0.0179 0.06 Uiso calc R 1 A 1
    H H2A 0.2534 0.6446 -0.0724 0.06 Uiso calc R 1 A 1
    H H2C 0.2423 0.7775 -0.1253 0.06 Uiso calc R 1 A 1
    H H3 0.418(3) 0.944(8) 0.075(5) 0.03(2) Uiso d . 1 . .
loop_
    _atom_site_aniso_label
    _atom_site_aniso_U_11
    _atom_site_aniso_U_22
    _atom_site_aniso_U_33
    _atom_site_aniso_U_12
    _atom_site_aniso_U_13
    _atom_site_aniso_U_23
    Re1 0.02881(14) 0.01810(12) 0.00849(11) -0.00294(9) 0.00026(8) 0.00018(7)
    Re2 0.03762(15) 0.01828(12) 0.00805(11) -0.00136(9) -0.00146(8) -0.00093(7)
    O21 0.052(3) 0.028(2) 0.018(2) 0.010(2) 0.0100(19) 0.0049(18)
    O22 0.050(3) 0.032(3) 0.025(2) 0.004(2) -0.011(2) 0.004(2)
    O12 0.044(3) 0.028(2) 0.022(2) 0.005(2) 0.0111(19) 0.0002(19)
    C21 0.031(3) 0.008(2) 0.009(2) -0.001(2) -0.002(2) 0.0019(18)
    C12 0.050(3) 0.041(3) 0.028(3) 0.004(2) 0.001(2) 0.002(2)
    C22 0.034(3) 0.018(3) 0.015(3) 0.002(2) -0.003(2) -0.004(2)
    O13 0.060(3) 0.028(2) 0.028(2) -0.020(2) 0.004(2) -0.002(2)
    O23 0.053(3) 0.028(2) 0.023(2) -0.013(2) -0.003(2) -0.0039(19)
    C13 0.037(4) 0.029(3) 0.013(3) -0.005(3) -0.001(2) -0.006(2)
    C23 0.033(3) 0.027(3) 0.009(2) 0.003(3) 0.001(2) 0.000(2)
    O1 0.034(2) 0.0147(18) 0.0113(17) 0.0002(17) 0.0006(15) 0.0012(14)
    O2 0.031(2) 0.034(2) 0.014(2) 0.0017(19) 0.0014(16) -0.0003(17)
    C1 0.040(4) 0.019(3) 0.025(3) 0.002(3) 0.001(3) 0.003(2)
    C11 0.032(3) 0.015(3) 0.014(2) -0.004(2) 0.000(2) -0.003(2)
    O11 0.043(3) 0.024(2) 0.022(2) 0.0000(19) -0.0074(19) 0.0003(17)
    O31 0.049(3) 0.024(2) 0.0098(18) 0.001(2) 0.0006(18) 0.0023(16)
    N1 0.044(3) 0.018(2) 0.007(2) -0.003(2) 0.0014(19) -0.0002(17)
    N3 0.044(3) 0.018(2) 0.007(2) -0.004(2) -0.0002(19) -0.0021(17)
    N2 0.059(4) 0.018(2) 0.009(2) -0.008(2) 0.006(2) -0.0010(18)
    C33 0.039(3) 0.018(3) 0.011(2) 0.000(2) 0.003(2) 0.000(2)
    C31 0.044(4) 0.015(3) 0.013(2) 0.002(2) 0.003(2) 0.002(2)
    C34 0.055(4) 0.016(3) 0.014(3) -0.006(3) 0.002(3) -0.002(2)
    C32 0.060(5) 0.015(3) 0.011(3) -0.005(3) 0.002(3) 0.002(2)
    C2 0.050(3) 0.041(3) 0.028(3) 0.004(2) 0.001(2) 0.002(2)
_geom_special_details
;
All s.u.'s (except the s.u. in the dihedral angle between two l.s. planes) are
estimated using the full covariance matrix. The cell s.u.'s are taken into
account individually in the estimation of s.u.'s in distances, angles and
torsion angles; correlations between s.u.'s in cell parameters are only used
when they are defined by crystal symmetry. An approximate (isotropic)
treatment of cell s.u.'s is used for estimating s.u.'s involving l.s. planes.
;
loop_
    _geom_bond_atom_site_label_1
    _geom_bond_atom_site_label_2
    _geom_bond_site_symmetry_2
    _geom_bond_distance
    _geom_bond_publ_flag
    Re1 C11 . 1.886(6) y
    Re1 C13 . 1.908(7) y
    Re1 C12 . 1.918(8) y
    Re1 O2 . 2.149(4) y
    Re1 N3 . 2.150(5) y
    Re1 O1 . 2.153(4) y
    Re2 C21 . 1.849(5) y
    Re2 C22 . 1.935(6) y
    Re2 C23 . 1.949(6) y
    Re2 O2 . 2.065(4) y
    Re2 O1 . 2.073(4) y
    Re2 N1 . 2.136(5) y
    O21 C21 . 1.159(7) ?
    O22 C22 . 1.143(7) ?
    O12 C12 . 1.147(9) ?
    O13 C13 . 1.165(8) ?
    O23 C23 . 1.137(8) ?
    O1 C1 . 1.426(7) ?
    O2 C2 . 1.464(10) ?
    C1 H1C . 0.96 ?
    C1 H1A . 0.96 ?
    C1 H1B . 0.96 ?
    C11 O11 . 1.161(7) ?
    O31 C31 . 1.225(7) ?
    N1 C31 . 1.367(7) ?
    N1 C33 . 1.399(7) ?
    N3 C33 . 1.300(7) ?
    N3 H3 . 0.92(8) ?
    N2 C33 . 1.353(8) ?
    N2 C34 . 1.442(7) ?
    N2 C32 . 1.449(7) ?
    C31 C32 . 1.507(8) ?
    C34 H34C . 0.96 ?
    C34 H34B . 0.96 ?
    C34 H34A . 0.96 ?
    C32 H32A . 0.97 ?
    C32 H32B . 0.97 ?
    C2 H2B . 0.96 ?
    C2 H2A . 0.96 ?
    C2 H2C . 0.96 ?
loop_
    _geom_angle_atom_site_label_1
    _geom_angle_atom_site_label_2
    _geom_angle_atom_site_label_3
    _geom_angle_site_symmetry_1
    _geom_angle_site_symmetry_3
    _geom_angle
    _geom_angle_publ_flag
    C11 Re1 C13 . . 86.7(3) ?
    C11 Re1 C12 . . 86.0(3) ?
    C13 Re1 C12 . . 89.2(3) ?
    C11 Re1 O2 . . 172.7(2) ?
    C13 Re1 O2 . . 96.8(2) ?
    C12 Re1 O2 . . 100.5(3) ?
    C11 Re1 N3 . . 94.3(2) ?
    C13 Re1 N3 . . 177.2(2) ?
    C12 Re1 N3 . . 93.4(3) ?
    O2 Re1 N3 . . 82.02(18) ?
    C11 Re1 O1 . . 99.6(2) ?
    C13 Re1 O1 . . 94.8(2) ?
    C12 Re1 O1 . . 173.3(2) ?
    O2 Re1 O1 . . 73.71(16) ?
    N3 Re1 O1 . . 82.47(17) ?
    C21 Re2 C22 . . 88.2(2) ?
    C21 Re2 C23 . . 90.4(2) ?
    C22 Re2 C23 . . 89.8(2) ?
    C21 Re2 O2 . . 174.2(2) ?
    C22 Re2 O2 . . 97.3(2) ?
    C23 Re2 O2 . . 91.6(2) ?
    C21 Re2 O1 . . 97.3(2) ?
    C22 Re2 O1 . . 173.2(2) ?
    C23 Re2 O1 . . 94.2(2) ?
    O2 Re2 O1 . . 77.16(17) ?
    C21 Re2 N1 . . 93.8(2) ?
    C22 Re2 N1 . . 92.0(2) ?
    C23 Re2 N1 . . 175.5(2) ?
    O2 Re2 N1 . . 84.11(19) ?
    O1 Re2 N1 . . 83.59(17) ?
    O21 C21 Re2 . . 179.1(5) ?
    O12 C12 Re1 . . 177.1(7) ?
    O22 C22 Re2 . . 177.5(6) ?
    O13 C13 Re1 . . 176.2(6) ?
    O23 C23 Re2 . . 179.4(6) ?
    C1 O1 Re2 . . 119.3(3) ?
    C1 O1 Re1 . . 118.8(3) ?
    Re2 O1 Re1 . . 104.01(18) ?
    C2 O2 Re2 . . 122.5(4) ?
    C2 O2 Re1 . . 118.1(4) ?
    Re2 O2 Re1 . . 104.4(2) ?
    O1 C1 H1C . . 109.5 ?
    O1 C1 H1A . . 109.5 ?
    H1C C1 H1A . . 109.5 ?
    O1 C1 H1B . . 109.5 ?
    H1C C1 H1B . . 109.5 ?
    H1A C1 H1B . . 109.5 ?
    O11 C11 Re1 . . 178.7(5) ?
    C31 N1 C33 . . 108.2(5) ?
    C31 N1 Re2 . . 122.5(4) ?
    C33 N1 Re2 . . 129.1(4) ?
    C33 N3 Re1 . . 132.9(4) ?
    C33 N3 H3 . . 111(5) ?
    Re1 N3 H3 . . 115(5) ?
    C33 N2 C34 . . 124.4(5) ?
    C33 N2 C32 . . 109.7(5) ?
    C34 N2 C32 . . 121.7(5) ?
    N3 C33 N2 . . 125.9(5) ?
    N3 C33 N1 . . 123.7(5) ?
    N2 C33 N1 . . 110.5(5) ?
    O31 C31 N1 . . 126.1(6) ?
    O31 C31 C32 . . 125.1(5) ?
    N1 C31 C32 . . 108.7(5) ?
    N2 C34 H34C . . 109.5 ?
    N2 C34 H34B . . 109.5 ?
    H34C C34 H34B . . 109.5 ?
    N2 C34 H34A . . 109.5 ?
    H34C C34 H34A . . 109.5 ?
    H34B C34 H34A . . 109.5 ?
    N2 C32 C31 . . 102.3(5) ?
    N2 C32 H32A . . 111.3 ?
    C31 C32 H32A . . 111.3 ?
    N2 C32 H32B . . 111.3 ?
    C31 C32 H32B . . 111.3 ?
    H32A C32 H32B . . 109.2 ?
    O2 C2 H2B . . 109.5 ?
    O2 C2 H2A . . 109.5 ?
    O2 C2 H2C . . 109.5 ?
loop_
    _geom_hbond_atom_site_label_D
    _geom_hbond_atom_site_label_H
    _geom_hbond_atom_site_label_A
    _geom_hbond_site_symmetry_A
    _geom_hbond_distance_DH
    _geom_hbond_distance_HA
    _geom_hbond_distance_DA
    _geom_hbond_angle_DHA
    N3 H3 O31 8_576 0.92(8) 2.17(8) 3.061(6) 162(7)
    C2 H2B O13 7_665 0.96 2.54 3.453(9) 159
    C2 H2C O23 7_665 0.96 2.61 3.504(9) 154
    C34 H34A O31 8_576 0.96 2.44 3.332(7) 155
_iucr_refine_instructions_details
;
TITL 10Lmsc7_0ma in Pbcn
CELL  0.71073  24.0665  10.0715  14.5969   90.000   90.000   90.000
ZERR    12.00   0.0020   0.0008   0.0011    0.000    0.000    0.000
LATT   1
SYMM  1/2 - X, 1/2 - Y, 1/2 + Z
SYMM  1/2 + X, 1/2 - Y, - Z
SYMM  - X,   Y, 1/2 - Z
SFAC  C    H    O    RE   N
UNIT  120  84   72   12   0
MERG   2
OMIT    -4.00  56.00
OMIT     2   0   0
OMIT     1   1   1
OMIT     1   1   0
OMIT     2   1   1
OMIT     1   0   2
OMIT     3   0   2
OMIT     2   1   2
EQIV  $1 x,2-y,0.5+z
EQIV $2 0.5-x,0.5+y,z
HTAB N3 O31_$1
HTAB  C2 O13_$2
HTAB  C2 O23_$2
HTAB C34 O31_$1
EADP C12 C2
FMAP   2
PLAN   20
ACTA
BOND
BOND   $H
LIST   4
L.S.   4
WGHT    0.024600   32.013699
FVAR       0.02904
RE1   4    0.364485    0.712912    0.050452    11.00000    0.02881    0.01810 =
         0.00849    0.00018    0.00026   -0.00294
RE2   4    0.370469    0.725758   -0.177323    11.00000    0.03762    0.01828 =
         0.00805   -0.00093   -0.00146   -0.00136
O21   3    0.455172    0.657334   -0.321343    11.00000    0.05154    0.02782 =
         0.01785    0.00489    0.01002    0.00955
O22   3    0.303988    0.863674   -0.330297    11.00000    0.05003    0.03216 =
         0.02535    0.00355   -0.01089    0.00400
O12   3    0.292662    0.829956    0.203818    11.00000    0.04437    0.02824 =
         0.02203    0.00021    0.01113    0.00505
C21   1    0.422856    0.684032   -0.265408    11.00000    0.03136    0.00849 =
         0.00941    0.00192   -0.00199   -0.00071
C12   1    0.318376    0.786367    0.144873    11.00000    0.05006    0.04110 =
         0.02784    0.00245    0.00093    0.00434
C22   1    0.327977    0.813937   -0.272034    11.00000    0.03449    0.01833 =
         0.01459   -0.00355   -0.00313    0.00209
O13   3    0.310801    0.440079    0.082359    11.00000    0.05961    0.02796 =
         0.02838   -0.00180    0.00416   -0.01988
O23   3    0.308280    0.464185   -0.217457    11.00000    0.05325    0.02813 =
         0.02309   -0.00393   -0.00299   -0.01322
C13   1    0.329508    0.544938    0.068714    11.00000    0.03708    0.02944 =
         0.01308   -0.00618   -0.00097   -0.00508
C23   1    0.330954    0.560891   -0.202852    11.00000    0.03251    0.02716 =
         0.00908    0.00003    0.00065    0.00251
O1    3    0.412831    0.649125   -0.065578    11.00000    0.03432    0.01466 =
         0.01131    0.00123    0.00062    0.00019
O2    3    0.318103    0.769030   -0.069268    11.00000    0.03072    0.03360 =
         0.01423   -0.00026    0.00136    0.00165
C1    1    0.432129    0.515332   -0.068457    11.00000    0.03993    0.01900 =
         0.02500    0.00252    0.00085    0.00171
AFIX 137
H1C   2    0.401049    0.456425   -0.075356    11.00000   -1.50000
H1A   2    0.451369    0.495031   -0.012575    11.00000   -1.50000
H1B   2    0.456960    0.504462   -0.119379    11.00000   -1.50000
AFIX   0
C11   1    0.413301    0.664308    0.145835    11.00000    0.03192    0.01519 =
         0.01368   -0.00265   -0.00009   -0.00378
O11   3    0.442498    0.633275    0.205461    11.00000    0.04274    0.02380 =
         0.02158    0.00030   -0.00739    0.00000
O31   3    0.426335    0.985701   -0.285516    11.00000    0.04937    0.02410 =
         0.00977    0.00233    0.00061    0.00057
N1    5    0.410724    0.906403   -0.139075    11.00000    0.04394    0.01820 =
         0.00690   -0.00018    0.00141   -0.00265
N3    5    0.405415    0.898690    0.023661    11.00000    0.04446    0.01751 =
         0.00740   -0.00213   -0.00015   -0.00402
N2    5    0.447210    1.075766   -0.057132    11.00000    0.05923    0.01840 =
         0.00886   -0.00096    0.00622   -0.00794
C33   1    0.420160    0.958281   -0.051532    11.00000    0.03882    0.01821 =
         0.01112   -0.00025    0.00257   -0.00017
C31   1    0.428199    0.997849   -0.202047    11.00000    0.04436    0.01530 =
         0.01326    0.00230    0.00327    0.00214
C34   1    0.452295    1.169069    0.017326    11.00000    0.05522    0.01646 =
         0.01395   -0.00169    0.00169   -0.00604
AFIX 137
H34C  2    0.419282    1.222338    0.020763    11.00000   -1.50000
H34B  2    0.483869    1.225354    0.006972    11.00000   -1.50000
H34A  2    0.457120    1.121634    0.073813    11.00000   -1.50000
AFIX   0
C32   1    0.450090    1.117811   -0.151948    11.00000    0.06018    0.01524 =
         0.01078    0.00208    0.00211   -0.00533
AFIX  23
H32A  2    0.487990    1.137745   -0.169899    11.00000   -1.20000
H32B  2    0.426975    1.195118   -0.162827    11.00000   -1.20000
AFIX   0
PART    1
C2    1    0.258609    0.739084   -0.071376    11.00000    0.05006    0.04110 =
         0.02784    0.00245    0.00093    0.00434
AFIX 137
H2B   2    0.241111    0.775500   -0.017881    11.00000   -1.50000
H2A   2    0.253359    0.644606   -0.072379    11.00000   -1.50000
H2C   2    0.242333    0.777504   -0.125251    11.00000   -1.50000
AFIX   0
PART    0
H3    2    0.418021    0.943589    0.074789    11.00000    0.03484
HKLF    4
REM  10Lmsc7_0ma in Pbcn
REM R1 =  0.0300 for   3920 Fo > 4sig(Fo)  and  0.0335 for all   4269 data
REM    236 parameters refined using      0 restraints
END
WGHT      0.0247     31.9019
REM Highest difference peak  2.318,  deepest hole -2.297,  1-sigma level  0.195
Q1    1   0.1991  0.6122 -0.0607  11.00000  0.05    2.32
Q2    1   0.3505  0.7742 -0.1739  11.00000  0.05    2.04
Q3    1   0.3294  0.7201  0.0517  11.00000  0.05    1.93
Q4    1   0.2911  0.8964 -0.0694  11.00000  0.05    1.59
Q5    1   0.1643  0.7022 -0.1034  11.00000  0.05    1.39
Q6    1   0.4033  0.7183  0.0658  11.00000  0.05    1.37
Q7    1   0.2064  0.7356 -0.0647  11.00000  0.05    1.11
Q8    1   0.4106  0.7159 -0.1668  11.00000  0.05    0.98
Q9    1   0.4149  0.7251 -0.2575  11.00000  0.05    0.77
Q10   1   0.4422  0.6767 -0.2647  11.00000  0.05    0.69
Q11   1   0.4115  0.6634 -0.2213  11.00000  0.05    0.61
Q12   1   0.3806  0.7177 -0.1421  11.00000  0.05    0.60
Q13   1   0.3996  0.6294 -0.1754  11.00000  0.05    0.59
Q14   1   0.3911  0.7735 -0.3052  11.00000  0.05    0.57
Q15   1   0.3621  0.7008  0.0013  11.00000  0.05    0.56
;
