# Supplementary material for: (μ1-Methano­lato-κ1 O)-μ1-methoxo-κ1 O-(μ2-2-amino-1-methyl-5H-imidazol-4-one-κ2 N:N′)-hexa­carbonyl­dirhenium(I)
Source: Acta Crystallogr Sect E Struct Rep Online. 2012 Oct 13;68(Pt 11):m1359–60. doi: 10.1107/S1600536812041700 (PMC3515115; doi:10.1107/S1600536812041700)
Supplement: Supplementary file 2 [file e-68-m1359-Isup2.hkl]

#
# h,k,l, Fc-squared, Fo-squared, sigma(Fo-squared) and status flag
#
data_I
_shelx_title ' 10Lmsc7_0ma in Pbcn'
_shelx_refln_list_code          4
_shelx_F_calc_maximum     1163.19
_exptl_crystal_F_000      2280.00
_reflns_d_resolution_high  0.7570
 
loop_
 _symmetry_equiv_pos_as_xyz
 'x, y, z'
 '-x+1/2, -y+1/2, z+1/2'
 'x+1/2, -y+1/2, -z'
 '-x, y, -z+1/2'
 '-x, -y, -z'
 'x-1/2, y-1/2, -z-1/2'
 '-x-1/2, y-1/2, z'
 'x, -y, z-1/2'
 
_cell_length_a    24.0665
_cell_length_b    10.0715
_cell_length_c    14.5969
_cell_angle_alpha  90.000
_cell_angle_beta   90.000
_cell_angle_gamma  90.000
 
_shelx_F_squared_multiplier     1.000
 
loop_
 _refln_index_h
 _refln_index_k
 _refln_index_l
 _refln_F_squared_calc
 _refln_F_squared_meas
 _refln_F_squared_sigma
 _refln_observed_status
   4   0   0  1353009.75  1086337.13  67233.18 o
   6   0   0     6154.25    10412.63    470.97 o
   8   0   0   110584.81    77142.13   2470.47 o
  10   0   0   120929.74    98488.01   2799.32 o
  12   0   0   287736.28   279831.72   9778.35 o
  14   0   0   158077.27   167580.38   4895.25 o
  16   0   0   255650.06   256891.16   7461.27 o
  18   0   0   206414.69   217345.11   7429.61 o
  20   0   0    69444.05    70054.13   2505.19 o
  22   0   0   148254.27   160242.48   5553.02 o
  24   0   0    25109.35    28723.44   1167.50 o
  26   0   0    73807.07    78578.61   2833.43 o
  28   0   0     2445.73     2903.88    461.37 o
  30   0   0    31593.84    36051.25   3117.88 o
   3   1   0    82068.52    53979.11   5978.79 o
   5   1   0     1119.72      366.76     45.80 o
   7   1   0    68705.85    77787.52   1687.47 o
   9   1   0       65.25       77.14     42.65 o
  11   1   0    19268.81    18165.77    501.36 o
  13   1   0     3956.29     3298.62    154.03 o
  15   1   0    10797.47     9922.86    330.44 o
  17   1   0      877.28     1563.91    217.37 o
  19   1   0     9924.56    10004.65    327.16 o
  21   1   0      697.42      880.29    138.58 o
  23   1   0     3888.86     4060.26    224.41 o
  25   1   0     1127.37     1274.67    301.32 o
  27   1   0     2116.37     2456.97    257.30 o
  29   1   0      699.84      730.67    321.02 o
  31   1   0      906.47     1447.63    564.68 o
   0   2   0   903825.25   928461.88  22161.90 o
   2   2   0    48643.14    42371.10    640.33 o
   4   2   0   727274.00   786450.56  11328.69 o
   6   2   0    98255.84   115784.76   1820.47 o
   8   2   0   795384.75   749471.50  13006.98 o
  10   2   0   131209.61   124431.50   2371.94 o
  12   2   0   377485.56   346939.34   9231.48 o
  14   2   0   105808.40    99657.25   3061.72 o
  16   2   0   145913.47   139087.36   3409.34 o
  18   2   0   130496.43   123505.68   3015.41 o
  20   2   0    49609.73    50960.48   1331.62 o
  22   2   0   112310.84   115032.12   3593.70 o
  24   2   0    15373.55    16671.16    573.69 o
  26   2   0    62450.36    65512.48   1804.64 o
  28   2   0     1282.62     1475.03    273.17 o
  30   2   0    22920.79    24940.74   1197.84 o
   1   3   0   189350.39   197111.67   3168.80 o
   3   3   0    44903.73    37614.29    596.47 o
   5   3   0   332336.59   365151.66   5525.16 o
   7   3   0   143741.88   140982.72   2146.77 o
   9   3   0    22478.80    21428.47    382.71 o
  11   3   0   189091.92   183722.66   3377.38 o
  13   3   0     6161.81     6890.46    183.04 o
  15   3   0   111159.40   108612.96   3807.04 o
  17   3   0     2402.83     2860.04    165.18 o
  19   3   0    80746.40    78120.05   2548.36 o
  21   3   0     2741.43     2638.14    186.12 o
  23   3   0    34997.92    35582.68   1119.02 o
  25   3   0     3276.44     3537.57    305.73 o
  27   3   0     9623.84    10736.79    686.58 o
  29   3   0     3580.01     3773.44    283.42 o
   0   4   0   387919.84   379998.03   8730.68 o
   2   4   0    30026.17    27020.79    478.99 o
   4   4   0   392569.25   419049.97   6505.91 o
   6   4   0    50054.20    57791.71    891.40 o
   8   4   0   297642.28   297339.22   5132.66 o
  10   4   0    59716.85    59722.20   1060.04 o
  12   4   0   115944.59   112364.00   2398.28 o
  14   4   0    71987.20    71187.48   1425.15 o
  16   4   0   114890.59   106662.53   3624.40 o
  18   4   0    67359.16    62753.98   2322.81 o
  20   4   0    54737.31    57082.80   1405.71 o
  22   4   0    31970.32    33562.62    884.78 o
  24   4   0     4547.52     4860.23    321.52 o
  26   4   0    21267.42    21767.35   1328.81 o
  28   4   0       43.81       48.61    215.25 o
  30   4   0    15547.55    16281.64    863.75 o
   1   5   0   248641.66   255736.73   4569.56 o
   3   5   0   242811.67   240566.27   4582.80 o
   5   5   0   171788.55   172531.20   2988.43 o
   7   5   0   293548.41   274076.75   5008.52 o
   9   5   0    59413.30    61889.19   1097.52 o
  11   5   0   285377.53   284049.78   4911.13 o
  13   5   0     5362.33     6140.54    229.54 o
  15   5   0   177522.06   182136.63   4007.98 o
  17   5   0     4212.00     5006.05    188.89 o
  19   5   0   103933.88    98290.30   4164.31 o
  21   5   0    12728.83    11830.35    457.65 o
  23   5   0    53822.28    54171.33   1794.98 o
  25   5   0     7660.73     6322.33    378.24 o
  27   5   0    25938.56    28626.04   1743.49 o
  29   5   0     7468.79     7701.77    441.95 o
   0   6   0    47523.87    50074.52   1302.53 o
   2   6   0     9934.38    10316.82    230.00 o
   4   6   0    88792.27    92127.02   1777.54 o
   6   6   0    20343.26    22357.88    442.01 o
   8   6   0   106021.53   104369.48   1932.63 o
  10   6   0     9049.50     8481.64    203.32 o
  12   6   0    32333.18    34946.50    679.65 o
  14   6   0     1704.36     2554.72    145.54 o
  16   6   0    21531.86    20872.50    852.75 o
  18   6   0     8415.62     8115.71    282.96 o
  20   6   0     6286.27     6977.52    413.41 o
  22   6   0    13373.71    12249.47    707.31 o
  24   6   0      704.97     1184.32    193.18 o
  26   6   0     7518.31     7104.52    365.37 o
  28   6   0      752.59      973.05    222.23 o
   1   7   0   153237.55   148120.08   2666.34 o
   3   7   0   319359.56   314202.09   5979.36 o
   5   7   0    70654.75    72923.36   1420.28 o
   7   7   0   319492.72   320053.50   5844.42 o
   9   7   0    44527.11    45664.16    876.85 o
  11   7   0   253628.23   248737.03   5154.26 o
  13   7   0     5753.16     7098.34    277.25 o
  15   7   0   201360.80   199177.77   3863.28 o
  17   7   0      340.46      717.18    127.86 o
  19   7   0   114957.32   112410.58   3710.70 o
  21   7   0     2755.74     2727.85    265.43 o
  23   7   0    45440.08    46386.84   2452.94 o
  25   7   0     6863.14     5983.20    374.66 o
  27   7   0    20326.38    22798.95   1810.79 o
   0   8   0      275.67      355.67     93.10 o
   2   8   0     1634.22     1806.29     97.37 o
   4   8   0       16.77      151.57     66.41 o
   6   8   0     4488.27     4240.84    145.69 o
   8   8   0      566.55      805.32    101.68 o
  10   8   0       36.29      297.55     81.75 o
  12   8   0      732.78     1412.24    144.94 o
  14   8   0      183.30      304.26    113.93 o
  16   8   0     1502.30     1637.25    161.72 o
  18   8   0       29.90       89.66    133.50 o
  20   8   0       13.12       12.96    137.49 o
  22   8   0      515.55      782.04    199.79 o
  24   8   0       30.25     -231.00    169.68 o
   1   9   0    81193.42    78914.03   1945.11 o
   3   9   0   137915.80   134734.94   3268.67 o
   5   9   0    59281.83    60910.58   1666.52 o
   7   9   0   204220.03   202015.45   5554.51 o
   9   9   0    34019.99    33721.66   1018.58 o
  11   9   0   218102.80   209097.63   5092.21 o
  13   9   0     4270.55     5020.74    244.54 o
  15   9   0   127499.95   125662.00   3102.84 o
  17   9   0       41.34      174.68    174.07 o
  19   9   0    55330.13    54243.48   1884.87 o
  21   9   0     1815.91      986.90    226.12 o
  23   9   0    30432.75    30546.80   2950.63 o
   0  10   0    16659.60    17053.68    900.11 o
   2  10   0      107.15      425.66    157.36 o
   4  10   0    27889.38    27079.24    926.24 o
   6  10   0      681.65     1165.26    164.80 o
   8  10   0    20798.11    20868.05    682.71 o
  10  10   0     6806.15     7260.13    342.92 o
  12  10   0     6953.73     7061.32    344.56 o
  14  10   0    12155.83    12133.09    411.90 o
  16  10   0     3449.71     4232.93    265.30 o
  18  10   0     6492.78     7058.57    438.49 o
  20  10   0     1934.35     2448.27    307.22 o
   1  11   0    67064.35    65173.32   2114.96 o
   3  11   0    74259.93    70351.91   2220.22 o
   5  11   0    30156.38    30989.58    962.66 o
   7  11   0    64755.55    62718.71   2044.46 o
   9  11   0     8638.17     9626.23    455.59 o
  11  11   0    65613.99    63926.73   2051.65 o
  13  11   0     2201.83     3149.74    288.67 o
  15  11   0    44302.68    42693.97   2520.50 o
  17  11   0      109.12      205.04    220.52 o
   0  12   0    41604.70    43660.72   3028.97 o
   2  12   0     2471.87     2723.28    277.86 o
   4  12   0    45888.28    47910.20   1700.86 o
   6  12   0    11249.95    11299.22    523.63 o
   8  12   0    34946.70    36341.59   1249.60 o
  10  12   0     9412.30    10125.88    492.15 o
  12  12   0    22038.47    23520.15   1221.75 o
   1  13   0    14230.28    13258.95    586.64 o
   3  13   0    15441.38    13268.28    655.36 o
   5  13   0    10929.75    10704.67    530.88 o
   3   1   1    78687.52    70175.69   1702.50 o
   4   1   1    46351.70    39599.38    468.86 o
   5   1   1    47583.73    51316.49    719.33 o
   6   1   1   529643.63   536988.06   7823.71 o
   7   1   1    54379.26    54089.98    750.02 o
   8   1   1    25959.49    26191.94    332.53 o
   9   1   1    20065.61    17997.45    280.95 o
  10   1   1   181330.53   164293.27   2634.75 o
  11   1   1    21306.74    19431.52    352.84 o
  12   1   1    78785.84    71955.27   1410.91 o
  13   1   1    17957.33    15895.69    281.94 o
  14   1   1    70185.13    66482.43   1117.69 o
  15   1   1    17886.75    18362.51    353.54 o
  16   1   1   114505.27   115095.63   1995.13 o
  17   1   1    11502.59    11657.84    284.25 o
  18   1   1    48521.66    49296.32    823.82 o
  19   1   1    29829.56    30796.61    544.56 o
  20   1   1    99291.68   104818.01   1685.01 o
  21   1   1     5924.64     7741.84    205.82 o
  22   1   1    11164.22    12112.65    273.72 o
  23   1   1    14699.53    15075.45    320.26 o
  24   1   1    58464.55    63910.90   1168.10 o
  25   1   1     4627.39     5843.01    210.82 o
  26   1   1      417.21      393.63    142.53 o
  27   1   1     6265.36     6853.52    270.86 o
  28   1   1    29948.56    32834.53    896.02 o
  29   1   1      850.89     1601.77    247.69 o
  30   1   1      328.40      531.42    284.73 o
  31   1   1     4020.72     4363.79    517.48 o
   0   2   1     7557.87     8894.36    158.04 o
   1   2   1    56115.38    63061.51    752.28 o
   2   2   1     1151.66     1098.35     19.90 o
   3   2   1    56464.91    57708.61    601.85 o
   4   2   1      348.15      472.72     15.73 o
   5   2   1    27598.53    30790.45    324.71 o
   6   2   1       14.48       58.48     14.20 o
   7   2   1     2603.14     1524.85     36.76 o
   8   2   1     6189.60     5118.43     79.14 o
   9   2   1    75744.01    68532.86    895.41 o
  10   2   1      910.75      934.64     41.60 o
  11   2   1      136.84      230.91     30.52 o
  12   2   1     8694.15     8009.10    133.02 o
  13   2   1    56897.45    53963.98    858.58 o
  14   2   1       23.66      145.64     48.70 o
  15   2   1       20.50      107.65     54.96 o
  16   2   1      797.74      910.70     82.50 o
  17   2   1    21825.77    21281.50    459.61 o
  18   2   1      251.88      187.22     77.04 o
  19   2   1     1064.90      984.03    100.76 o
  20   2   1     1624.63     1658.32    117.43 o
  21   2   1    11137.73    10941.34    276.95 o
  22   2   1       10.75      -78.95     89.47 o
  23   2   1     2520.18     2542.52    127.95 o
  24   2   1     2498.86     2688.23    135.40 o
  25   2   1     7577.60     8083.18    230.88 o
  26   2   1        9.09       57.70    102.50 o
  27   2   1     2083.87     1978.27    145.58 o
  28   2   1      289.52      415.57    159.56 o
  29   2   1     2059.51     2773.82    236.52 o
  30   2   1        0.39      275.63    197.65 o
  31   2   1     2119.62     2492.76    305.98 o
   1   3   1    43990.93    45219.14    544.88 o
   2   3   1   303719.34   317389.28   3504.30 o
   3   3   1    26367.43    25466.71    288.13 o
   4   3   1    58369.07    58583.31    656.22 o
   5   3   1    28690.04    29585.99    326.81 o
   6   3   1   147218.73   146779.50   1556.63 o
   7   3   1    40388.11    39512.96    439.18 o
   8   3   1    76715.10    80867.13    937.51 o
   9   3   1    15080.37    14436.62    198.88 o
  10   3   1   161581.78   151234.16   1869.02 o
  11   3   1    50330.23    49397.46    698.08 o
  12   3   1    54310.61    51975.10    699.70 o
  13   3   1    17580.31    17289.20    349.37 o
  14   3   1   123090.25   121418.13   2020.08 o
  15   3   1    25642.30    26257.00    556.64 o
  16   3   1    47363.06    47462.98    901.33 o
  17   3   1    13689.57    13143.32    409.90 o
  18   3   1    34212.08    32861.40    892.69 o
  19   3   1    14010.42    13771.85    309.52 o
  20   3   1    54977.22    54239.26   1116.37 o
  21   3   1     2905.53     3014.96    135.20 o
  22   3   1     2136.27     2149.28    153.27 o
  23   3   1     9353.87     9092.33    274.06 o
  24   3   1    30336.90    31501.72    762.84 o
  25   3   1     1089.55     1748.10    141.84 o
  26   3   1       33.69      495.43    115.99 o
  27   3   1     6355.04     7056.38    248.34 o
  28   3   1    14252.82    15920.57    442.25 o
  29   3   1      632.96      977.66    181.54 o
  30   3   1      286.70      462.35    177.04 o
   0   4   1    35112.15    38565.75    671.90 o
   1   4   1   150933.53   157749.72   2012.69 o
   2   4   1      406.58      524.66     24.55 o
   3   4   1   112842.12   118126.91   1358.53 o
   4   4   1    10994.30    11227.82    137.18 o
   5   4   1   134559.63   137205.19   1563.67 o
   6   4   1     5192.94     5861.17     86.91 o
   7   4   1    58207.83    59440.98    690.11 o
   8   4   1     8557.79     7645.88    115.86 o
   9   4   1   101989.27    98969.61   1223.34 o
  10   4   1     1983.69     2466.25     61.60 o
  11   4   1     6357.67     6485.98    112.67 o
  12   4   1    14032.64    13270.62    198.20 o
  13   4   1    91546.89    86561.53   1213.64 o
  14   4   1      813.36      834.61     59.20 o
  15   4   1     2927.23     3204.24    105.00 o
  16   4   1     6682.51     6833.59    165.94 o
  17   4   1    80709.30    77221.31   1518.08 o
  18   4   1      994.13      961.42     86.59 o
  19   4   1    11601.68    11220.92    363.57 o
  20   4   1     5320.02     5893.66    233.45 o
  21   4   1    39584.60    39443.19   1119.15 o
  22   4   1       17.71      121.81     97.19 o
  23   4   1     8601.27     7896.25    266.00 o
  24   4   1     4519.52     4690.50    247.68 o
  25   4   1    15298.20    15864.33    597.65 o
  26   4   1      161.15       31.74    138.08 o
  27   4   1     5351.19     5761.60    276.62 o
  28   4   1     1698.76     1665.96    197.23 o
  29   4   1     5172.12     6025.77    307.50 o
  30   4   1        2.29     -151.57    187.52 o
   1   5   1    29739.95    28968.51    417.34 o
   2   5   1    96653.28    99078.55   1430.58 o
   3   5   1    25528.05    25524.29    372.74 o
   4   5   1     7490.88     8353.20    142.24 o
   5   5   1    27143.00    28652.91    383.70 o
   6   5   1    55588.67    58973.95    755.47 o
   7   5   1    19938.06    20732.44    289.38 o
   8   5   1    25185.49    27267.44    364.28 o
   9   5   1    12574.38    12771.39    181.19 o
  10   5   1    38946.00    37895.89    485.74 o
  11   5   1    24301.40    23996.47    328.19 o
  12   5   1    19296.79    18898.17    276.14 o
  13   5   1     1942.79     2004.46     68.88 o
  14   5   1    22041.44    22717.60    399.59 o
  15   5   1    19754.15    19742.27    303.96 o
  16   5   1     9508.23    10015.46    197.52 o
  17   5   1     4228.79     4221.84    138.62 o
  18   5   1    11702.05    11370.13    387.56 o
  19   5   1    10325.58    10286.92    277.30 o
  20   5   1    12910.57    13295.22    471.35 o
  21   5   1     2741.75     2834.22    178.72 o
  22   5   1     2510.91     2512.65    167.43 o
  23   5   1     7255.17     7427.07    397.15 o
  24   5   1     8365.71     8423.69    420.11 o
  25   5   1      199.06      567.65    145.14 o
  26   5   1       49.71       26.70    140.63 o
  27   5   1     5490.73     5107.79    291.36 o
  28   5   1     5030.00     5033.05    401.23 o
  29   5   1       38.28       49.37    188.64 o
   0   6   1    26860.87    28235.08    563.22 o
   1   6   1   111731.22   112493.96   1515.03 o
   2   6   1       59.96       11.16     31.02 o
   3   6   1    88093.95    86489.84   1178.22 o
   4   6   1    22127.77    21725.54    315.49 o
   5   6   1   177762.47   176880.08   2271.02 o
   6   6   1       69.85      294.89     43.69 o
   7   6   1    42222.15    42541.09    572.26 o
   8   6   1    18638.52    17445.43    252.65 o
   9   6   1   210496.98   210485.52   2728.20 o
  10   6   1        1.94      381.82     46.89 o
  11   6   1     2441.44     2797.97     81.78 o
  12   6   1    19068.74    18345.58    271.14 o
  13   6   1   129831.01   129313.41   1684.74 o
  14   6   1      229.06      525.21     57.22 o
  15   6   1      717.88      947.92     66.71 o
  16   6   1    14561.25    15562.56    265.26 o
  17   6   1    68255.97    66820.76   1178.38 o
  18   6   1       19.18       46.41     70.80 o
  19   6   1     3296.64     3052.64    123.97 o
  20   6   1     8228.08     8797.07    280.68 o
  21   6   1    39591.11    38980.79   1438.05 o
  22   6   1        7.16       29.98    103.80 o
  23   6   1     8463.45     7703.33    497.51 o
  24   6   1     5150.33     5546.52    217.30 o
  25   6   1    21101.95    22799.08    827.54 o
  26   6   1      138.63       23.12    124.66 o
  27   6   1    12485.46    12635.04    580.72 o
  28   6   1     3659.50     4264.70    236.17 o
   1   7   1     4643.62     4444.46     97.58 o
   2   7   1     3960.99     3971.96     92.14 o
   3   7   1    29082.54    28376.04    436.49 o
   4   7   1      279.38      569.41     47.24 o
   5   7   1     2401.43     2475.98     70.45 o
   6   7   1     1636.80     2226.34     70.67 o
   7   7   1    16201.70    16647.53    251.82 o
   8   7   1      104.76      432.93     45.41 o
   9   7   1    14950.52    14826.66    238.25 o
  10   7   1     2623.03     2693.35     86.28 o
  11   7   1     8622.07     8287.47    156.53 o
  12   7   1       36.62      253.94     51.89 o
  13   7   1     4393.99     4720.71    125.53 o
  14   7   1     1417.13     1545.75     78.77 o
  15   7   1    10599.35    10278.49    223.46 o
  16   7   1        6.88       29.86     65.89 o
  17   7   1       20.52      -25.10     67.57 o
  18   7   1      128.43      243.21     84.31 o
  19   7   1     6730.63     6558.51    204.30 o
  20   7   1     1010.49      908.71    105.30 o
  21   7   1       46.10       10.94     96.45 o
  22   7   1       79.07      -62.41    105.66 o
  23   7   1     3337.29     3309.96    226.68 o
  24   7   1      197.92       35.05    118.02 o
  25   7   1        4.31     -238.49    119.25 o
  26   7   1       17.27       71.99    138.24 o
   0   8   1    36043.94    36665.64    933.70 o
   1   8   1    75015.79    74747.42   1232.86 o
   2   8   1      139.34      146.37     44.82 o
   3   8   1    39866.94    39077.94    662.86 o
   4   8   1    30046.50    29759.63    496.99 o
   5   8   1   114417.83   112830.41   1724.19 o
   6   8   1      158.52      596.91     59.04 o
   7   8   1    20081.20    21047.91    350.63 o
   8   8   1    18135.37    17522.61    289.02 o
   9   8   1   150807.94   147469.16   2173.06 o
  10   8   1       83.01      613.10     65.03 o
  11   8   1     4703.89     5354.63    161.43 o
  12   8   1    16116.71    15470.01    299.10 o
  13   8   1   120252.02   119066.52   1906.18 o
  14   8   1      153.08      524.22     90.60 o
  15   8   1       44.27      269.75     86.80 o
  16   8   1    19550.77    20332.74    424.56 o
  17   8   1    62668.84    61903.64   1335.35 o
  18   8   1      419.14      574.41    105.63 o
  19   8   1     3320.78     3366.62    171.89 o
  20   8   1    10573.29    11442.29    393.34 o
  21   8   1    26103.03    26410.73    855.26 o
  22   8   1      258.80      281.11    115.05 o
  23   8   1     5416.59     4742.26    269.94 o
  24   8   1     4972.14     5735.83    439.03 o
  25   8   1    11512.10    12093.26    828.74 o
   1   9   1     3110.72     3143.35    131.58 o
   2   9   1     7714.18     8117.55    217.35 o
   3   9   1     4149.27     3999.09    147.45 o
   4   9   1     2239.58     2612.95    122.18 o
   5   9   1     2346.88     2384.66    113.26 o
   6   9   1    12049.64    11912.77    267.14 o
   7   9   1     4966.81     4993.19    159.46 o
   8   9   1     2029.33     1687.97    115.80 o
   9   9   1     1916.28     1732.93    120.36 o
  10   9   1    10205.58    10141.90    279.23 o
  11   9   1     7281.93     6795.83    242.40 o
  12   9   1     1876.62     2122.38    114.88 o
  13   9   1      183.88      370.86     86.77 o
  14   9   1     3501.43     3826.99    152.70 o
  15   9   1     5278.31     4853.07    175.85 o
  16   9   1     4900.49     5358.59    187.58 o
  17   9   1      111.78      148.39     95.51 o
  18   9   1      195.24      303.06    107.86 o
  19   9   1     2806.51     2777.38    175.93 o
  20   9   1     3789.86     4666.50    222.08 o
  21   9   1      192.23      210.76    132.29 o
  22   9   1       37.30      -92.63    131.25 o
  23   9   1     1103.80      863.37    202.95 o
   0  10   1    14928.74    15724.09    598.13 o
   1  10   1    43309.09    41709.73    964.56 o
   2  10   1        3.90      -33.84    110.68 o
   3  10   1    23015.80    22856.47    572.19 o
   4  10   1    28049.23    27200.52    627.52 o
   5  10   1    53252.55    51621.64   1114.33 o
   6  10   1      219.83      761.22    109.25 o
   7  10   1    11958.54    11988.70    351.88 o
   8  10   1    34311.14    32993.22    714.49 o
   9  10   1    54342.07    51569.65   1063.28 o
  10  10   1      858.52     1124.67    122.38 o
  11  10   1     1711.42     2389.04    156.88 o
  12  10   1    14778.35    14493.16    394.36 o
  13  10   1    44654.56    42686.46   1144.86 o
  14  10   1      107.17      381.81    110.86 o
  15  10   1      179.66      323.14    112.43 o
  16  10   1     9641.11    10081.87    301.46 o
  17  10   1    30302.02    29934.99    804.63 o
  18  10   1      398.92      480.20    131.00 o
  19  10   1     1404.42     1443.41    184.22 o
  20  10   1     7790.56     8562.66    382.80 o
   1  11   1      713.65      737.97    131.36 o
   2  11   1    36093.59    36361.41    863.82 o
   3  11   1     1323.07     1294.14    146.52 o
   4  11   1      995.89      981.77    139.56 o
   5  11   1       90.17      -16.66    106.55 o
   6  11   1    22095.67    22781.54    549.60 o
   7  11   1     2182.02     1854.15    149.92 o
   8  11   1     8095.70     8262.10    275.67 o
   9  11   1      192.63      331.95    120.13 o
  10  11   1    16412.71    17233.74    451.22 o
  11  11   1     1909.94     1436.52    149.51 o
  12  11   1    10131.24     9772.76    314.52 o
  13  11   1      127.01      524.04    144.74 o
  14  11   1    11830.41    11801.02    463.20 o
  15  11   1      323.61      346.45    142.96 o
  16  11   1     8960.37     9259.23    401.59 o
  17  11   1       68.05      156.92    147.92 o
   0  12   1    24463.01    25220.28   1276.50 o
   1  12   1    12010.57    11134.30    360.76 o
   2  12   1      200.59      356.26    137.93 o
   3  12   1     9221.63     8373.53    312.77 o
   4  12   1    21400.60    21249.91    563.34 o
   5  12   1    12086.87    11424.28    364.70 o
   6  12   1      822.76      888.55    150.62 o
   7  12   1     6023.75     6691.76    279.26 o
   8  12   1    15710.97    14800.95    437.44 o
   9  12   1    12187.88    11734.51    376.50 o
  10  12   1      671.56      613.30    149.35 o
  11  12   1      601.12     1231.05    161.13 o
  12  12   1    10050.30    10126.15    452.74 o
  13  12   1     8153.62     7756.06    316.89 o
   1  13   1      137.46      235.79    147.97 o
   2  13   1    30275.34    31992.91    842.95 o
   3  13   1      332.49      424.78    154.11 o
   4  13   1     1759.65     1599.20    181.16 o
   5  13   1       57.88      404.98    154.87 o
   6  13   1    26461.53    27021.17    905.68 o
   0   0   2      865.27       -8.96      4.48 o
   2   0   2       40.60      129.30     28.93 o
   4   0   2    11379.34    11137.85    280.17 o
   5   0   2     1710.60      928.25     43.93 o
   6   0   2     1829.58     3408.58    103.05 o
   7   0   2    60074.48    48299.80    854.34 o
   8   0   2    32826.84    27402.77    482.89 o
   9   0   2     5536.97     3573.56    128.38 o
  10   0   2    24725.54    19130.01    382.97 o
  11   0   2     2857.25     3965.16    127.77 o
  12   0   2     1413.26      811.55     77.42 o
  13   0   2       22.61      170.24     53.26 o
  14   0   2     8963.34     9412.09    230.67 o
  15   0   2    12396.71    10578.73    256.78 o
  16   0   2     4299.26     5676.29    243.24 o
  17   0   2     2657.18     2572.23    169.22 o
  18   0   2    21652.76    20841.77    599.91 o
  19   0   2    16465.33    17054.66    518.18 o
  20   0   2     6615.39     7106.69    301.95 o
  21   0   2     3050.11     3144.33    219.14 o
  22   0   2    22204.97    22567.09    662.25 o
  23   0   2     9972.78    11551.02    556.68 o
  24   0   2     8347.05     8010.13    344.39 o
  25   0   2     2469.23     2919.59    226.34 o
  26   0   2     7544.83     9752.65    560.34 o
  27   0   2     6158.74     6661.62    434.44 o
  28   0   2     5924.54     6342.24    436.32 o
  29   0   2     2237.17     2114.97    298.71 o
  30   0   2     1465.45     2551.95    410.11 o
  31   0   2     3928.20     3482.13    688.50 o
   1   1   2       32.59       24.53      6.91 o
   3   1   2     7972.49     6002.73     69.68 o
   4   1   2     8441.53     5849.96     77.61 o
   5   1   2       21.26      313.34     16.63 o
   6   1   2      772.17     1846.17     43.21 o
   7   1   2      853.48     1624.41     45.41 o
   8   1   2     3250.10     2095.36     52.12 o
   9   1   2      294.82      142.19     24.24 o
  10   1   2      505.45      420.04     32.73 o
  11   1   2      222.69      211.63     33.75 o
  12   1   2     1632.39     1661.12     67.26 o
  13   1   2     3555.96     3313.35     98.48 o
  14   1   2        1.89      -27.58     42.38 o
  15   1   2     4415.74     3929.29    125.32 o
  16   1   2       30.20       21.93     56.07 o
  17   1   2     1110.73      933.05     85.46 o
  18   1   2      243.75      180.61     69.30 o
  19   1   2     1914.38     2038.18    108.24 o
  20   1   2      911.07      917.37     91.80 o
  21   1   2       32.86      -71.18     74.46 o
  22   1   2      214.15      165.21     84.65 o
  23   1   2       13.08       59.91     97.26 o
  24   1   2      981.45      756.93    113.17 o
  25   1   2      553.98      677.77    122.96 o
  26   1   2       46.51     -215.30    116.67 o
  27   1   2        4.42      -54.51    144.99 o
  28   1   2        3.87       19.64    148.51 o
  29   1   2     1288.11     1264.86    206.40 o
  30   1   2      142.16       72.56    212.87 o
  31   1   2        1.65       82.00    217.55 o
   0   2   2     6567.05     4904.11     97.77 o
   1   2   2     5159.21     4310.78     55.53 o
   2   2   2     5042.10     4062.19     50.83 o
   3   2   2      806.04      397.46     16.70 o
   4   2   2     1284.66     2165.57     33.31 o
   5   2   2    15464.13    20045.73    231.92 o
   6   2   2     7578.05    10082.11    282.34 o
   7   2   2    21171.86    17593.09    228.34 o
   8   2   2     1422.82     1118.11     33.72 o
   9   2   2     7400.92     6759.57    108.59 o
  10   2   2    15371.00    13705.67    220.99 o
  11   2   2    15386.80    15095.48    211.91 o
  12   2   2     1214.93     1168.14     52.43 o
  13   2   2       96.07      218.08     43.74 o
  14   2   2    14319.02    14271.40    261.01 o
  15   2   2    19468.69    17449.97    379.59 o
  16   2   2      281.24      318.01     60.48 o
  17   2   2     3807.87     3302.94    127.42 o
  18   2   2    18155.58    17377.43    372.10 o
  19   2   2    11992.47    11996.38    358.79 o
  20   2   2     3987.70     3856.99    150.33 o
  21   2   2     2875.93     2807.69    135.61 o
  22   2   2     8985.62     9075.46    254.13 o
  23   2   2     6925.07     7435.69    204.90 o
  24   2   2     8116.54     7955.82    227.02 o
  25   2   2     2203.23     2319.91    144.02 o
  26   2   2     3383.26     3473.93    161.99 o
  27   2   2     4425.47     4891.39    207.48 o
  28   2   2     6076.39     6601.05    292.38 o
  29   2   2     2295.41     2402.12    226.86 o
  30   2   2     1449.59     1859.19    220.89 o
  31   2   2     2849.42     3691.76    299.66 o
   1   3   2     2462.61     3349.26     45.78 o
   2   3   2      334.62      837.85     20.87 o
   3   3   2    69282.39    69969.51    760.64 o
   4   3   2    16017.79    14932.08    172.24 o
   5   3   2     9443.78     9282.89    112.95 o
   6   3   2       17.22      132.61     16.17 o
   7   3   2    32562.15    35740.21    433.71 o
   8   3   2     8657.88     8328.60    115.49 o
   9   3   2     6969.35     7053.94    106.75 o
  10   3   2      139.47      158.31     26.61 o
  11   3   2     3746.16     3428.94     76.25 o
  12   3   2    11033.46    10882.88    243.44 o
  13   3   2      189.65       51.07     39.36 o
  14   3   2      164.78      197.79     44.02 o
  15   3   2     5509.00     5437.33    140.11 o
  16   3   2     1382.36     1239.93     70.05 o
  17   3   2    10247.68     9845.11    210.50 o
  18   3   2     1015.49     1008.47     85.35 o
  19   3   2     3292.51     3099.72    126.78 o
  20   3   2     2205.75     2033.84    112.22 o
  21   3   2     6916.46     6812.02    233.50 o
  22   3   2     2005.86     1944.11    120.30 o
  23   3   2     1671.66     1531.72    123.03 o
  24   3   2     1929.44     1824.98    139.85 o
  25   3   2     4606.76     4821.25    199.72 o
  26   3   2     1972.63     1977.95    137.47 o
  27   3   2      879.78      733.12    141.99 o
  28   3   2      394.92      501.01    160.73 o
  29   3   2     3423.64     3635.81    249.19 o
  30   3   2     1264.61     1482.30    197.43 o
   0   4   2      585.43      250.20     28.11 o
   1   4   2    28187.93    25574.48    312.69 o
   2   4   2     2991.65     2212.24     41.80 o
   3   4   2     4921.61     6057.33     82.18 o
   4   4   2     5405.13     4864.14     69.64 o
   5   4   2     2789.53     3785.14     59.34 o
   6   4   2     8413.59    10000.18    142.77 o
   7   4   2     3423.16     2569.98     53.98 o
   8   4   2     2006.79     2385.28     53.22 o
   9   4   2     3900.47     3983.16     77.07 o
  10   4   2    10103.73    10137.46    153.94 o
  11   4   2    10468.26    10720.21    174.28 o
  12   4   2      113.22      137.74     38.82 o
  13   4   2     8937.91     9495.26    202.53 o
  14   4   2     2853.01     3147.58     92.23 o
  15   4   2    14528.42    13450.00    293.49 o
  16   4   2     1127.14     1268.43     68.73 o
  17   4   2     7857.73     7423.62    179.16 o
  18   4   2     1716.06     1818.00    102.09 o
  19   4   2     5479.48     5595.62    194.69 o
  20   4   2     5587.14     5217.31    187.42 o
  21   4   2     2540.94     2403.71    131.78 o
  22   4   2     1783.11     1868.04    131.69 o
  23   4   2     3685.56     3504.40    169.69 o
  24   4   2     4500.54     4340.69    200.26 o
  25   4   2     1815.86     1835.03    148.28 o
  26   4   2     1345.26     1764.64    172.13 o
  27   4   2     1707.46     1816.27    195.38 o
  28   4   2     3451.53     3744.50    238.81 o
  29   4   2     2004.84     2315.59    217.82 o
  30   4   2      190.95      334.10    176.61 o
   1   5   2    20165.11    21084.54    291.42 o
   2   5   2     2156.19     2219.98     53.61 o
   3   5   2    16268.12    17358.00    231.94 o
   4   5   2     4309.29     4020.85     70.30 o
   5   5   2     4860.18     4365.63     82.31 o
   6   5   2     1037.03     1525.78     47.38 o
   7   5   2     9948.05     9976.55    161.35 o
   8   5   2     3400.99     3715.47     78.83 o
   9   5   2     2181.54     2022.26     60.93 o
  10   5   2      225.64      265.81     34.63 o
  11   5   2    17155.38    17047.46    249.82 o
  12   5   2     2689.95     3024.33     79.60 o
  13   5   2    10429.37     9357.76    159.14 o
  14   5   2     3682.13     4405.23    104.04 o
  15   5   2    11095.63    11264.36    232.54 o
  16   5   2     6323.36     5919.59    139.23 o
  17   5   2     6135.35     6147.27    185.20 o
  18   5   2     3246.47     3431.16    121.36 o
  19   5   2     3201.77     3288.45    132.60 o
  20   5   2     4074.09     3906.43    219.96 o
  21   5   2     6545.55     6671.57    285.16 o
  22   5   2     2765.44     2528.08    162.23 o
  23   5   2     1221.52     1247.60    122.41 o
  24   5   2     1306.29     1124.42    140.01 o
  25   5   2    10907.67    10690.45    590.88 o
  26   5   2     3663.08     3558.89    202.72 o
  27   5   2      481.68      667.90    161.46 o
  28   5   2      702.15      858.30    191.78 o
  29   5   2     8658.91     9803.38    666.45 o
   0   6   2     1680.31     2352.70     77.84 o
   1   6   2    25078.87    26375.08    363.50 o
   2   6   2      152.46      176.89     29.15 o
   3   6   2    13151.82    14194.22    213.78 o
   4   6   2     9413.26     8727.80    143.94 o
   5   6   2     4514.98     4388.51     92.59 o
   6   6   2      678.22      706.98     39.54 o
   7   6   2     3796.50     3616.34     85.72 o
   8   6   2    22444.57    24228.78    383.77 o
   9   6   2    10460.46     8842.71    164.30 o
  10   6   2      426.83      706.28     48.93 o
  11   6   2     4189.25     4760.67    122.11 o
  12   6   2     7315.33     7009.54    133.93 o
  13   6   2     9270.76    10066.48    170.02 o
  14   6   2       46.74      159.62     46.70 o
  15   6   2     3714.73     3008.99    101.27 o
  16   6   2     2629.29     2968.81     99.93 o
  17   6   2     4084.18     3978.11    127.94 o
  18   6   2       32.40      -26.44     67.91 o
  19   6   2      384.93      168.16     77.15 o
  20   6   2     2855.01     3071.62    154.64 o
  21   6   2     5225.46     4755.38    242.82 o
  22   6   2      265.25      279.01    106.57 o
  23   6   2      497.99      526.75    121.08 o
  24   6   2     2103.27     1799.18    157.73 o
  25   6   2     5473.44     5578.70    273.83 o
  26   6   2      188.82      193.97    132.11 o
  27   6   2      386.38      501.34    159.25 o
  28   6   2     1955.28     1771.66    193.09 o
   1   7   2      232.03      375.57     57.35 o
   2   7   2       34.76      137.96     33.59 o
   3   7   2     6032.27     5914.94    121.59 o
   4   7   2     2274.11     2315.66     70.26 o
   5   7   2      253.28      185.45     39.96 o
   6   7   2     3187.76     3346.67     93.12 o
   7   7   2    21569.91    22197.10    358.20 o
   8   7   2      190.82      192.27     32.43 o
   9   7   2     1030.33     1307.13     63.21 o
  10   7   2     5803.98     5423.42    124.57 o
  11   7   2    18282.52    18083.44    295.40 o
  12   7   2     1003.68     1330.54     71.48 o
  13   7   2     1921.40     1565.86     76.08 o
  14   7   2     3582.95     3786.07    152.20 o
  15   7   2     3919.39     4402.39    135.70 o
  16   7   2     6464.09     6507.90    170.61 o
  17   7   2     6727.16     6350.55    182.70 o
  18   7   2     4758.59     5057.34    153.04 o
  19   7   2     1374.11     1794.70    128.52 o
  20   7   2     3525.26     3247.00    181.96 o
  21   7   2    13184.29    13690.85    513.49 o
  22   7   2     5344.20     5088.89    210.59 o
  23   7   2      608.90      490.24    121.97 o
  24   7   2      927.96      667.33    132.90 o
  25   7   2     9568.49     9912.10    508.86 o
  26   7   2     4601.81     4009.19    256.06 o
   0   8   2    20891.83    20554.68    462.66 o
   1   8   2    16933.12    16266.95    266.31 o
   2   8   2      858.23      802.59     51.27 o
   3   8   2     6708.53     6623.96    138.39 o
   4   8   2    15115.53    15254.07    257.29 o
   5   8   2    10865.67    11791.27    219.39 o
   6   8   2      197.04      210.36     48.43 o
   7   8   2     2895.93     2891.74     91.56 o
   8   8   2     9040.52     9913.78    205.62 o
   9   8   2     9489.40     9058.27    204.04 o
  10   8   2     5287.87     5144.37    139.20 o
  11   8   2      925.61     1222.26     79.47 o
  12   8   2    15772.37    14494.95    282.79 o
  13   8   2     7622.40     7875.06    199.16 o
  14   8   2     5369.36     5251.49    159.44 o
  15   8   2      333.46      367.65     79.35 o
  16   8   2     8210.97     7774.68    219.79 o
  17   8   2     8449.89     8441.97    231.47 o
  18   8   2     2837.62     2832.43    167.10 o
  19   8   2        0.56       -8.20     92.37 o
  20   8   2      854.44      844.61    118.60 o
  21   8   2     5862.48     5677.79    233.49 o
  22   8   2     2629.06     2694.34    192.27 o
  23   8   2      107.96      -62.35    133.17 o
  24   8   2      218.80      119.24    141.47 o
  25   8   2     2326.59     1883.87    196.71 o
   1   9   2     2350.82     2379.39    127.18 o
   2   9   2     6400.59     6628.32    191.08 o
   3   9   2       32.57       49.37     64.33 o
   4   9   2      346.06      329.91     71.49 o
   5   9   2       74.45      139.42     68.65 o
   6   9   2     5269.91     5291.47    166.54 o
   7   9   2      544.24      644.45     76.98 o
   8   9   2      724.45      533.26     79.80 o
   9   9   2     6542.63     6379.50    183.49 o
  10   9   2     5028.55     4710.39    171.77 o
  11   9   2     4079.03     3852.20    155.25 o
  12   9   2     1148.05     1162.95    104.13 o
  13   9   2     6713.07     6398.52    189.95 o
  14   9   2     5767.88     6091.06    188.89 o
  15   9   2     1755.84     1745.85    137.80 o
  16   9   2      576.63      704.82    117.56 o
  17   9   2     4798.11     4604.48    203.97 o
  18   9   2     6880.50     7265.97    257.01 o
  19   9   2      612.84      687.09    132.71 o
  20   9   2      105.23      -71.04    122.89 o
  21   9   2     5374.82     5666.66    289.26 o
  22   9   2     5003.37     4744.86    235.16 o
  23   9   2        6.52      195.03    153.58 o
   0  10   2    15415.65    16039.03    604.52 o
   1  10   2     5368.58     4939.00    208.98 o
   2  10   2      589.79      517.40    111.06 o
   3  10   2     2120.91     2173.85    171.43 o
   4  10   2    16808.78    15778.61    398.44 o
   5  10   2    12274.35    12254.53    332.24 o
   6  10   2     4388.92     4185.54    183.92 o
   7  10   2     2794.15     2418.06    149.78 o
   8  10   2    16544.12    15771.63    405.18 o
   9  10   2    10158.38     9230.72    283.30 o
  10  10   2     4933.45     5008.62    207.87 o
  11  10   2       38.61      234.84    107.86 o
  12  10   2    13214.48    12429.26    354.34 o
  13  10   2     4554.95     4460.92    190.71 o
  14  10   2     5396.42     5386.96    211.83 o
  15  10   2      290.16      261.29    111.45 o
  16  10   2     3029.13     2901.90    170.19 o
  17  10   2     5352.03     5504.07    227.85 o
  18  10   2     5101.79     4993.58    222.62 o
  19  10   2      408.28      276.58    129.12 o
  20  10   2       78.50      291.78    135.73 o
   1  11   2     1126.89     1327.50    139.28 o
   2  11   2    10459.37    10528.55    369.67 o
   3  11   2      850.85      861.26    129.05 o
   4  11   2       82.50       -1.19    108.24 o
   5  11   2      670.64      805.65    129.55 o
   6  11   2    11130.09    10769.16    317.46 o
   7  11   2       88.40      187.27    107.33 o
   8  11   2      341.08      135.14    109.84 o
   9  11   2      931.87     1028.68    130.88 o
  10  11   2     8182.43     8070.72    337.28 o
  11  11   2      110.58      178.10    116.11 o
  12  11   2       56.93      -46.05    115.88 o
  13  11   2     2485.85     2253.62    169.61 o
  14  11   2     5211.22     5121.60    237.46 o
  15  11   2      722.66      582.16    142.62 o
  16  11   2      179.26      153.20    137.63 o
  17  11   2     4553.63     4317.31    248.47 o
   0  12   2    12761.60    12148.48    526.90 o
   1  12   2     3211.66     3073.41    193.06 o
   2  12   2      378.19      303.40    128.51 o
   3  12   2      761.59      675.66    140.02 o
   4  12   2    13581.36    13675.82    406.27 o
   5  12   2     4692.72     4781.55    221.37 o
   6  12   2     1625.86     1551.88    151.09 o
   7  12   2       88.07      104.30    119.65 o
   8  12   2     8516.92     9273.02    465.44 o
   9  12   2     3679.26     3376.03    207.05 o
  10  12   2     3399.54     3219.67    207.00 o
  11  12   2      260.90      203.14    137.48 o
  12  12   2     2228.36     1905.02    182.64 o
  13  12   2     3155.75     2781.85    205.08 o
   1  13   2     1921.67     2111.94    184.11 o
   2  13   2    11224.65    11705.55    433.95 o
   3  13   2     3103.74     3491.30    247.56 o
   4  13   2       23.67        2.47    136.06 o
   5  13   2      769.37     1266.85    169.34 o
   1   1   3   115301.08   134554.42   1970.12 o
   2   1   3    47528.31    50600.45    723.87 o
   3   1   3   153473.31   179509.28   2288.66 o
   4   1   3      609.99      455.97     17.38 o
   5   1   3    82154.95    77786.30    885.89 o
   6   1   3    45645.26    45855.70    518.88 o
   7   1   3   252204.73   246042.75   2871.62 o
   8   1   3     2348.65     2420.29     71.73 o
   9   1   3     6669.31     5826.73     98.30 o
  10   1   3    39057.42    37560.38    547.40 o
  11   1   3   169874.81   157348.33   2319.64 o
  12   1   3      217.08      304.68     41.93 o
  13   1   3      150.50      454.66     49.67 o
  14   1   3    30558.37    29029.43    467.45 o
  15   1   3    92912.97    86542.41   1401.25 o
  16   1   3      623.01      776.85     70.72 o
  17   1   3     3432.93     3396.29    117.42 o
  18   1   3    24747.60    25377.54    495.15 o
  19   1   3    50006.35    51265.00    855.74 o
  20   1   3     1386.23     1540.01    102.97 o
  21   1   3     5082.72     5817.97    184.48 o
  22   1   3    20192.36    20656.98    400.88 o
  23   1   3    27787.30    28305.07    568.92 o
  24   1   3        5.87      153.29    110.17 o
  25   1   3    10255.03    10724.43    385.56 o
  26   1   3    13017.13    13591.88    445.68 o
  27   1   3     8123.59     8584.80    388.71 o
  28   1   3       27.68      109.39    159.17 o
  29   1   3    10623.54    10545.87    373.07 o
  30   1   3     8406.02     8795.89    379.63 o
  31   1   3     2100.92     2560.24    265.45 o
   0   2   3    21481.26    21458.01    426.18 o
   1   2   3     1024.84     1181.05     29.80 o
   2   2   3     2225.57     1876.97     36.93 o
   3   2   3     1555.10     1644.21     30.32 o
   4   2   3    42011.72    41182.18    435.95 o
   5   2   3     1110.60     1318.62     27.96 o
   6   2   3     9060.33     7079.78     91.31 o
   7   2   3     2229.53     2288.90     49.39 o
   8   2   3    47077.16    48283.09    625.06 o
   9   2   3     1866.48     1748.56     50.79 o
  10   2   3     7627.49     7482.76    122.39 o
  11   2   3      673.66      524.15     39.28 o
  12   2   3    15215.27    13910.41    222.28 o
  13   2   3      418.75      406.83     46.63 o
  14   2   3    14743.63    14716.37    377.21 o
  15   2   3     2399.78     2184.20     89.96 o
  16   2   3     1968.72     1722.94     86.74 o
  17   2   3      325.21      176.84     61.48 o
  18   2   3    10868.85    10312.10    249.87 o
  19   2   3     3420.97     3182.05    134.47 o
  20   2   3     2999.04     3152.64    137.99 o
  21   2   3       16.48      -55.23     82.02 o
  22   2   3     5401.81     5344.28    170.71 o
  23   2   3     1348.39     1299.65    112.70 o
  24   2   3      872.65      702.05    110.80 o
  25   2   3       85.39       75.59    103.56 o
  26   2   3     3344.24     3875.74    187.93 o
  27   2   3     1100.54     1022.68    155.46 o
  28   2   3      260.93      379.92    144.26 o
  29   2   3      714.14      909.63    170.42 o
  30   2   3     2219.24     2442.44    233.02 o
  31   2   3      725.14      823.37    201.77 o
   1   3   3    71609.88    76470.50    914.98 o
   2   3   3    60173.21    61502.55    782.09 o
   3   3   3   101573.55   111073.63   1252.32 o
   4   3   3       85.95      145.15     16.85 o
   5   3   3    37809.30    36776.37    429.32 o
   6   3   3    31101.53    31167.92    376.73 o
   7   3   3    85520.40    84988.84    988.71 o
   8   3   3     1446.49     1500.85     41.28 o
   9   3   3    10544.47    10858.03    180.53 o
  10   3   3    35099.55    34270.09    478.73 o
  11   3   3    70513.25    68505.18    904.90 o
  12   3   3     2011.32     1862.84     67.73 o
  13   3   3       84.91      199.58     43.94 o
  14   3   3    33826.88    32721.94    527.88 o
  15   3   3    78732.55    73949.63   1290.67 o
  16   3   3       64.09      144.27     52.22 o
  17   3   3     5996.89     5760.89    192.84 o
  18   3   3    19901.76    20061.30    523.80 o
  19   3   3    38288.69    37930.24   1048.40 o
  20   3   3      118.64      154.12     79.71 o
  21   3   3     6016.26     5599.29    178.18 o
  22   3   3    12830.42    13208.30    356.64 o
  23   3   3    12951.67    13226.89    400.93 o
  24   3   3        2.67      -13.51    103.22 o
  25   3   3     5649.20     6073.96    213.60 o
  26   3   3     8934.70     9205.24    323.77 o
  27   3   3     3678.93     3731.10    203.15 o
  28   3   3       21.83       32.41    139.89 o
  29   3   3     3914.96     4320.92    255.07 o
  30   3   3     5640.29     5834.67    358.09 o
   0   4   3   181763.91   181979.30   3119.68 o
   1   4   3        9.85       16.97     20.00 o
   2   4   3     1213.44     1021.49     26.91 o
   3   4   3      597.61      664.32     24.28 o
   4   4   3    81955.38    79289.98    927.54 o
   5   4   3     2387.90     2402.83     45.16 o
   6   4   3     9231.80     7724.11    106.53 o
   7   4   3     7971.58     7953.79    110.61 o
   8   4   3    40733.73    40430.89    480.10 o
   9   4   3       89.22       97.75     30.22 o
  10   4   3    17476.86    16901.04    268.59 o
  11   4   3     5978.92     5950.56    121.75 o
  12   4   3    68790.13    68911.54   1077.96 o
  13   4   3       58.84       93.97     47.95 o
  14   4   3    37534.48    37468.68    535.97 o
  15   4   3     7003.34     6653.64    141.37 o
  16   4   3    26201.46    25649.04    402.55 o
  17   4   3      982.03      951.63     71.12 o
  18   4   3    36661.82    36560.05   1051.82 o
  19   4   3     6651.67     6787.46    215.16 o
  20   4   3     1747.02     1659.34    115.14 o
  21   4   3      271.36       87.21     93.98 o
  22   4   3    19710.10    19376.97    666.64 o
  23   4   3     3836.41     4104.21    182.39 o
  24   4   3       20.14     -183.94    107.49 o
  25   4   3      370.39      375.34    121.60 o
  26   4   3     8173.47     8908.48    412.52 o
  27   4   3     3580.05     4499.10    294.61 o
  28   4   3      200.63      269.44    167.17 o
  29   4   3     1312.61     1652.92    235.72 o
   1   5   3    21770.71    23619.82    308.04 o
   2   5   3    39897.99    41273.18    515.80 o
   3   5   3    12789.80    14043.40    197.92 o
   4   5   3      284.89      353.13     27.46 o
   5   5   3    19760.98    19561.08    268.89 o
   6   5   3    34551.37    34777.98    476.33 o
   7   5   3    29016.01    28727.16    398.14 o
   8   5   3     2628.18     2923.88     70.94 o
   9   5   3     1246.67     1754.22     64.56 o
  10   5   3    32280.68    32410.18    469.13 o
  11   5   3    34319.19    35599.48    497.64 o
  12   5   3       16.73       38.98     30.93 o
  13   5   3      426.85      660.42     51.04 o
  14   5   3    21946.46    21192.10    331.67 o
  15   5   3    11976.14    11508.34    277.70 o
  16   5   3       28.65       56.13     52.47 o
  17   5   3      910.58      867.83     77.06 o
  18   5   3    12140.52    12446.25    474.88 o
  19   5   3     2647.62     2761.51    129.77 o
  20   5   3      937.20      980.63    103.54 o
  21   5   3      476.65      361.68     99.38 o
  22   5   3     8589.57     8437.57    337.01 o
  23   5   3     5782.45     5971.55    288.60 o
  24   5   3      875.69      664.24    128.62 o
  25   5   3     2013.06     1905.98    164.06 o
  26   5   3     5616.79     5680.64    314.55 o
  27   5   3     2977.59     2789.05    225.84 o
  28   5   3      669.10      521.81    182.02 o
  29   5   3     1613.41     1797.13    258.31 o
   0   6   3   148359.50   146505.47   2984.80 o
   1   6   3      125.05      111.67     31.99 o
   2   6   3      106.26       56.19     30.05 o
   3   6   3     5723.93     5851.13    114.01 o
   4   6   3   139248.66   140036.38   2045.55 o
   5   6   3     2911.93     2861.92     77.63 o
   6   6   3     8099.27     7151.86    136.36 o
   7   6   3    15839.01    16154.05    255.13 o
   8   6   3    83494.04    82852.42   1155.15 o
   9   6   3     2360.25     2507.86     73.34 o
  10   6   3    31859.18    30394.08    433.70 o
  11   6   3     5815.78     6217.86    127.14 o
  12   6   3    33340.05    33110.95    486.96 o
  13   6   3       77.71      206.79     44.66 o
  14   6   3    38543.57    37908.64    555.07 o
  15   6   3     5072.05     5257.22    149.47 o
  16   6   3    12285.72    13141.24    313.18 o
  17   6   3      636.24      525.80     75.65 o
  18   6   3    29130.07    29239.76    712.03 o
  19   6   3    10763.90    10310.01    269.31 o
  20   6   3     6051.27     5964.41    231.74 o
  21   6   3     2756.96     2387.12    139.27 o
  22   6   3    26354.38    26547.72    966.20 o
  23   6   3     9419.54    10186.96    469.86 o
  24   6   3     1002.81     1055.94    138.74 o
  25   6   3     1818.11     1829.52    185.02 o
  26   6   3    16755.92    16822.38   1246.79 o
  27   6   3     4012.73     4696.70    251.57 o
   1   7   3        4.70      203.51     35.63 o
   2   7   3    30866.69    31817.35    481.46 o
   3   7   3       46.72      226.25     41.77 o
   4   7   3       36.12       29.14     36.58 o
   5   7   3       11.81      160.46     42.27 o
   6   7   3    27786.82    27542.15    431.92 o
   7   7   3       65.10      208.88     42.90 o
   8   7   3     1905.91     1981.21     71.47 o
   9   7   3     1245.38     1476.61     61.72 o
  10   7   3    13744.12    14195.86    232.35 o
  11   7   3      613.32      852.77     56.53 o
  12   7   3     3102.94     3045.46    103.77 o
  13   7   3      903.08     1011.12     73.67 o
  14   7   3    11519.34    11452.59    230.93 o
  15   7   3     1671.52     1636.88     90.12 o
  16   7   3     3982.29     3714.01    129.74 o
  17   7   3      652.41      721.66     85.30 o
  18   7   3    11253.07    10946.95    274.19 o
  19   7   3      133.33      160.96     81.05 o
  20   7   3     2659.69     2197.01    134.44 o
  21   7   3      266.24      391.25    109.20 o
  22   7   3     4608.67     4597.87    248.74 o
  23   7   3      202.95      107.37    115.23 o
  24   7   3     1163.55     1128.73    155.18 o
  25   7   3        0.85     -154.10    148.47 o
  26   7   3     1123.76     1422.07    255.30 o
   0   8   3    97785.98    95102.66   1958.46 o
   1   8   3     6431.27     6088.13    126.29 o
   2   8   3     1238.74     1118.41     55.84 o
   3   8   3     6751.45     6946.97    135.21 o
   4   8   3    86388.82    84270.85   1300.87 o
   5   8   3     3292.79     3103.86     96.51 o
   6   8   3     8124.67     7654.26    160.11 o
   7   8   3     5369.27     5877.17    171.30 o
   8   8   3    47567.73    48974.65    851.79 o
   9   8   3     6750.05     7469.39    183.67 o
  10   8   3    13982.14    14377.91    293.07 o
  11   8   3    13605.41    13702.22    269.12 o
  12   8   3    27355.10    28260.84    496.46 o
  13   8   3     5171.55     5370.55    154.42 o
  14   8   3    27732.79    27723.23    492.88 o
  15   8   3    12739.45    12544.81    267.03 o
  16   8   3    14988.02    15623.66    329.40 o
  17   8   3     1180.39     1172.09    113.35 o
  18   8   3    28428.36    27285.31    710.12 o
  19   8   3     5934.41     6346.26    247.20 o
  20   8   3     3423.35     3766.43    188.12 o
  21   8   3     2295.02     1874.68    162.54 o
  22   8   3    17841.20    17029.99   1017.97 o
  23   8   3     4703.00     5165.62    361.73 o
  24   8   3        8.53      -13.44    162.88 o
   1   9   3    11988.39    11678.34    282.24 o
   2   9   3    10223.80     9950.34    241.05 o
   3   9   3     7790.87     7596.57    199.99 o
   4   9   3      510.65      531.85     77.84 o
   5   9   3     2561.13     2812.17    123.43 o
   6   9   3    21934.37    21072.80    438.78 o
   7   9   3     2682.80     2928.69    129.39 o
   8   9   3     3298.97     2990.69    126.51 o
   9   9   3       11.24      316.78     78.84 o
  10   9   3    12788.54    12810.78    274.00 o
  11   9   3     5063.26     5439.69    182.79 o
  12   9   3     4539.59     4346.79    178.18 o
  13   9   3       74.60      120.28     93.12 o
  14   9   3     4156.92     4150.57    180.26 o
  15   9   3     6411.76     6567.66    230.91 o
  16   9   3     3355.34     3033.34    167.72 o
  17   9   3      106.13      215.87    112.50 o
  18   9   3     2553.69     2532.04    165.73 o
  19   9   3     4524.32     4335.33    256.07 o
  20   9   3     2726.87     2464.31    190.47 o
  21   9   3      971.00      947.82    155.05 o
  22   9   3      884.14      561.88    218.23 o
   0  10   3    26820.53    26217.65    917.17 o
   1  10   3    11914.05    11077.30    329.54 o
   2  10   3     1391.80     1297.46    132.97 o
   3  10   3    14895.54    14701.90    403.29 o
   4  10   3    34526.21    34337.08    807.76 o
   5  10   3     2606.09     2793.75    166.62 o
   6  10   3    10363.94     9329.73    298.95 o
   7  10   3     5454.96     6514.82    234.53 o
   8  10   3    26994.80    26075.65    606.44 o
   9  10   3     7565.37     7655.23    325.16 o
  10  10   3     8769.71     8737.34    278.29 o
  11  10   3     7617.10     8020.98    273.63 o
  12  10   3    12857.45    12329.73    353.99 o
  13  10   3    12653.15    11884.55    321.11 o
  14  10   3     5943.91     5899.15    223.39 o
  15  10   3     7680.13     7521.93    258.61 o
  16  10   3     5119.78     5130.07    218.74 o
  17  10   3     4829.71     4381.04    208.14 o
  18  10   3     7800.24     7627.75    274.39 o
  19  10   3     3238.72     3317.58    206.55 o
  20  10   3     1493.43     1929.45    198.37 o
   1  11   3    10461.48    11195.71    341.21 o
   2  11   3    10956.86    10068.22    324.51 o
   3  11   3    17992.00    18046.89    482.40 o
   4  11   3      126.26      109.13    116.57 o
   5  11   3     4117.28     4237.45    209.00 o
   6  11   3     3459.72     3481.95    192.03 o
   7  11   3    15354.14    15888.07    418.47 o
   8  11   3     1357.60     1248.83    137.45 o
   9  11   3     1492.56     1318.20    140.63 o
  10  11   3     1876.90     2005.57    157.09 o
  11  11   3    11914.93    11635.55    346.26 o
  12  11   3     3711.15     3731.23    201.36 o
  13  11   3        6.93      145.64    126.14 o
  14  11   3     1184.00      938.30    144.77 o
  15  11   3    10510.00    10922.25    356.88 o
  16  11   3     4057.83     3780.84    218.69 o
  17  11   3      912.53     1017.57    147.69 o
   0  12   3     7411.99     8070.17    488.48 o
   1  12   3    10859.75    11106.04    365.74 o
   2  12   3      343.70      457.03    137.75 o
   3  12   3     6766.21     7303.71    287.96 o
   4  12   3     7512.43     7189.27    366.86 o
   5  12   3    11930.37    11352.33    364.37 o
   6  12   3     2581.14     2240.88    167.76 o
   7  12   3     6208.06     6573.03    258.57 o
   8  12   3     4138.00     4026.43    207.06 o
   9  12   3     8565.62     8549.53    304.04 o
  10  12   3     2153.60     1932.73    167.16 o
  11  12   3     4709.49     4761.94    231.55 o
  12  12   3     2434.67     2319.05    193.98 o
   1  13   3     7117.60     7298.04    301.69 o
   2  13   3      914.87      508.95    151.99 o
   3  13   3    14038.27    14803.17    549.46 o
   4  13   3      343.91      558.64    153.82 o
   0   0   4     7507.00     6900.89    181.90 o
   1   0   4   359854.44   361512.75   6051.93 o
   2   0   4     1293.10     1521.32    139.89 o
   3   0   4   240318.25   251413.77   3965.82 o
   4   0   4      993.61      723.89     30.57 o
   5   0   4  1048295.25  1027416.25  17077.90 o
   6   0   4       18.44      322.36     48.85 o
   7   0   4   158816.47   174996.88   3438.65 o
   8   0   4     1231.82     1293.63     68.29 o
   9   0   4   710677.88   725912.06  12650.60 o
  10   0   4     4858.84     5511.43    144.93 o
  11   0   4    60384.96    50822.85    953.59 o
  12   0   4      163.91      467.25     76.99 o
  13   0   4   377253.75   356133.06   6455.98 o
  14   0   4     7685.02     8888.89    289.34 o
  15   0   4     1748.54     1941.70    120.98 o
  16   0   4      224.34      586.95    110.34 o
  17   0   4   248137.53   236495.47   8013.96 o
  18   0   4      710.10     1482.79    340.69 o
  19   0   4     1925.58     1946.93    195.28 o
  20   0   4      224.32      838.84    147.57 o
  21   0   4   143441.20   144592.30   4191.91 o
  22   0   4      108.95      843.28    145.09 o
  23   0   4    12844.68    13583.34    526.49 o
  24   0   4      677.77     1538.59    236.56 o
  25   0   4    62120.74    62834.06   2075.50 o
  26   0   4      595.29     1336.31    252.23 o
  27   0   4    15991.04    16049.86    712.90 o
  28   0   4     1631.70     2585.87    373.03 o
  29   0   4    28346.06    29657.41   1118.82 o
  30   0   4      622.16     1293.50    280.66 o
  31   0   4    14463.09    13024.24    663.08 o
   1   1   4      642.36      549.37     16.70 o
   2   1   4    56311.04    67743.05    926.74 o
   3   1   4     1057.98     1353.13     27.76 o
   4   1   4   100378.42   121517.46   1640.89 o
   5   1   4     2000.11     2357.35     40.45 o
   6   1   4    10587.93     7200.12     92.75 o
   7   1   4     1396.73     1164.40     32.26 o
   8   1   4     8161.38     6759.39    103.55 o
   9   1   4       10.08      -42.33     21.16 o
  10   1   4     7552.09     7230.63    170.44 o
  11   1   4      325.24      215.26     36.10 o
  12   1   4      179.28      244.95     43.47 o
  13   1   4      324.47      222.64     47.47 o
  14   1   4    14774.67    14215.77    250.40 o
  15   1   4      253.09      316.99     53.64 o
  16   1   4     6728.94     6819.37    157.98 o
  17   1   4       10.71       29.20     60.78 o
  18   1   4     6510.72     5698.28    170.88 o
  19   1   4       23.05      -77.95     69.71 o
  20   1   4     4598.23     4583.40    164.51 o
  21   1   4      403.79      362.42     88.63 o
  22   1   4     1627.33     1776.84    128.42 o
  23   1   4        1.12      -64.69    111.80 o
  24   1   4     2197.76     2357.48    183.17 o
  25   1   4      122.20      132.17    141.65 o
  26   1   4      227.43      608.87    163.44 o
  27   1   4       12.99      262.19    154.05 o
  28   1   4     1906.66     2123.30    200.35 o
  29   1   4        5.18       -1.64    156.76 o
  30   1   4       40.84      506.91    173.40 o
  31   1   4        3.32      230.97    181.11 o
   0   2   4      876.82      835.52     42.85 o
   1   2   4   212466.91   232441.58   3157.50 o
   2   2   4      107.96      -54.58     31.65 o
   3   2   4   425166.22   430737.41   4950.59 o
   4   2   4        3.71       57.10     24.57 o
   5   2   4   401198.84   397805.66   4675.31 o
   6   2   4     1592.21     1260.96     39.64 o
   7   2   4   200736.34   209340.64   2395.20 o
   8   2   4      701.24      947.03     32.53 o
   9   2   4   557300.19   568879.94   7110.30 o
  10   2   4     2834.99     3241.13     87.96 o
  11   2   4    22246.11    20152.03    315.33 o
  12   2   4       51.46      340.32     45.07 o
  13   2   4   443931.56   421789.91   6057.12 o
  14   2   4     1880.14     2377.43     83.63 o
  15   2   4      100.57      249.18     57.78 o
  16   2   4     1455.88     1561.05     90.13 o
  17   2   4   217192.63   215400.78   3468.86 o
  18   2   4      494.95     1028.00     83.18 o
  19   2   4     1433.93     1783.80    109.29 o
  20   2   4     1008.83     1457.29    108.58 o
  21   2   4   106833.93   107774.47   1777.91 o
  22   2   4      679.23     1139.81    111.83 o
  23   2   4     7776.62     8291.88    270.47 o
  24   2   4      488.95     1070.78    138.50 o
  25   2   4    47492.55    49642.11   1034.45 o
  26   2   4      622.44      935.65    138.99 o
  27   2   4    10702.05    10676.49    425.99 o
  28   2   4      747.01     1285.61    169.19 o
  29   2   4    19590.80    22112.52    696.68 o
  30   2   4      165.49      634.96    172.39 o
   1   3   4     2186.48     2750.12     49.92 o
   2   3   4   150535.83   154185.28   1921.48 o
   3   3   4       80.54      135.38     16.94 o
   4   3   4    68999.38    79964.21    970.20 o
   5   3   4     2059.85     2243.83     43.76 o
   6   3   4   215474.77   208142.83   2442.86 o
   7   3   4       29.92      136.80     24.01 o
   8   3   4    22998.56    22471.92    297.21 o
   9   3   4     1004.01     1301.84     43.85 o
  10   3   4   155610.20   148536.36   1838.60 o
  11   3   4      853.67      741.92     43.55 o
  12   3   4    34316.64    32651.72    459.51 o
  13   3   4     2251.90     2540.68     83.58 o
  14   3   4    75358.85    73459.86   1062.01 o
  15   3   4     4063.71     3820.32    113.23 o
  16   3   4    51313.03    50463.85    911.49 o
  17   3   4      173.19      380.27     67.39 o
  18   3   4    29643.67    30236.24    571.64 o
  19   3   4     1560.67     1766.53    105.56 o
  20   3   4    23368.83    23156.84    674.36 o
  21   3   4      137.67       97.56     95.43 o
  22   3   4     6205.61     6295.59    226.95 o
  23   3   4       60.50       73.54    104.24 o
  24   3   4    18999.71    19137.64    599.24 o
  25   3   4      610.26      737.90    136.57 o
  26   3   4       70.85      309.10    132.02 o
  27   3   4      213.07      452.97    138.61 o
  28   3   4    16422.80    18024.04    452.86 o
  29   3   4      544.23      709.85    168.17 o
  30   3   4       32.07      536.66    206.02 o
   0   4   4      988.88      933.35     55.51 o
   1   4   4   221567.28   247113.61   3194.33 o
   2   4   4      451.83      666.86     39.54 o
   3   4   4   137079.78   132550.66   1791.34 o
   4   4   4       49.49      132.15     23.81 o
   5   4   4   222213.75   219602.69   2599.25 o
   6   4   4      175.45      493.67     26.47 o
   7   4   4    41257.96    43122.76    556.52 o
   8   4   4     2124.49     2093.89     63.13 o
   9   4   4   196279.73   196937.39   2499.49 o
  10   4   4       22.46      304.64     39.84 o
  11   4   4    25486.39    24572.55    512.34 o
  12   4   4     1068.25     1338.61     61.53 o
  13   4   4   206545.91   204495.91   3574.45 o
  14   4   4     1503.56     1829.17     77.08 o
  15   4   4      909.14     1148.68     73.86 o
  16   4   4      598.07      810.19     67.61 o
  17   4   4   101684.70   102881.03   1811.60 o
  18   4   4     1400.78     1670.93    103.04 o
  19   4   4     2173.71     2680.22    130.25 o
  20   4   4      464.02      819.03    102.56 o
  21   4   4    50786.23    50331.44   1435.99 o
  22   4   4      170.83      228.93    101.86 o
  23   4   4     3190.24     2694.61    201.48 o
  24   4   4      304.96      482.17    130.61 o
  25   4   4    30519.51    30176.30   1374.79 o
  26   4   4       13.39      317.38    142.96 o
  27   4   4     3386.15     2868.30    227.79 o
  28   4   4      298.45      553.52    179.67 o
  29   4   4    12649.31    13108.94    442.93 o
   1   5   4      584.28      454.39     49.48 o
   2   5   4   424605.00   425597.31   6154.12 o
   3   5   4     3466.78     4022.24     89.55 o
   4   5   4    23887.63    24088.29    369.59 o
   5   5   4       71.70      300.40     33.48 o
   6   5   4   316820.25   327432.38   4564.71 o
   7   5   4     4861.48     4769.22     93.76 o
   8   5   4    37194.93    38586.74    517.55 o
   9   5   4      237.66      495.54     41.90 o
  10   5   4   199610.48   195582.95   2599.19 o
  11   5   4      594.22      708.45     52.25 o
  12   5   4    54736.65    53432.55    715.06 o
  13   5   4      112.53      548.93     53.38 o
  14   5   4   102429.64    97873.71   1487.35 o
  15   5   4      948.22      988.27     67.41 o
  16   5   4    71738.40    67489.44   1392.06 o
  17   5   4     1263.58     1407.25     97.64 o
  18   5   4    39617.61    41271.98    991.04 o
  19   5   4      901.30     1168.76    104.08 o
  20   5   4    62760.23    62747.92   2152.10 o
  21   5   4     1741.77     2278.38    149.58 o
  22   5   4    13520.65    15517.17    585.23 o
  23   5   4        4.49      110.77    109.82 o
  24   5   4    47623.50    48742.34   1482.29 o
  25   5   4     1409.64     2270.80    191.14 o
  26   5   4     2273.03     2836.69    224.20 o
  27   5   4       73.17      354.73    175.05 o
  28   5   4    23824.75    24147.93   1501.08 o
   0   6   4     9490.88     9486.69    227.04 o
   1   6   4    70884.66    71608.23   1015.36 o
   2   6   4        0.05      -67.73     33.86 o
   3   6   4    52350.29    53084.51    855.14 o
   4   6   4     1003.22     1169.72     50.31 o
   5   6   4    43045.35    44104.11    687.78 o
   6   6   4       37.34      147.26     37.56 o
   7   6   4    13329.02    14077.36    235.83 o
   8   6   4      133.59      166.30     38.01 o
   9   6   4    24615.54    27674.45    408.41 o
  10   6   4      100.12      135.46     40.09 o
  11   6   4     5526.56     4982.12    109.35 o
  12   6   4      761.91      772.75     53.87 o
  13   6   4    33734.38    31934.67    460.52 o
  14   6   4      161.74      210.94     62.84 o
  15   6   4       55.05      236.38     63.59 o
  16   6   4     1905.24     1900.05    118.14 o
  17   6   4    22154.12    22844.15    544.26 o
  18   6   4       69.69      179.24     76.62 o
  19   6   4      180.20      256.90     86.48 o
  20   6   4      994.94      986.13    126.72 o
  21   6   4    16154.85    16569.34    553.53 o
  22   6   4        4.06      100.63    107.50 o
  23   6   4       34.05       45.29    121.42 o
  24   6   4      429.58      598.53    159.53 o
  25   6   4     8901.92     8353.96    698.64 o
  26   6   4        2.15      -32.23    167.30 o
  27   6   4      436.44      284.24    187.84 o
   1   7   4     1293.38     1845.27    131.65 o
   2   7   4   469907.16   469564.63   6545.90 o
   3   7   4      620.42     1305.99    111.04 o
   4   7   4     3915.88     3883.02    102.90 o
   5   7   4      590.98      752.88     59.30 o
   6   7   4   244252.42   238432.45   3466.59 o
   7   7   4      213.71      510.36     54.01 o
   8   7   4    55592.07    55269.36    834.34 o
   9   7   4      481.18     1305.80     66.12 o
  10   7   4   147426.52   146971.27   2029.16 o
  11   7   4      145.52      332.62     63.27 o
  12   7   4    69740.50    68904.96   1122.95 o
  13   7   4     2268.77     2946.91    108.51 o
  14   7   4   111808.15   111197.44   1709.36 o
  15   7   4      317.20      576.32     78.71 o
  16   7   4    54178.74    52077.02    843.60 o
  17   7   4     1836.15     2460.49    117.28 o
  18   7   4    52206.21    53630.54   1212.40 o
  19   7   4      691.97      980.72    105.28 o
  20   7   4    61813.82    62485.10   1467.43 o
  21   7   4      799.99     1526.67    149.13 o
  22   7   4    14982.24    16847.72   1111.10 o
  23   7   4      219.27      614.70    152.70 o
  24   7   4    49999.87    49828.00   2870.89 o
  25   7   4      715.59     1294.67    214.09 o
  26   7   4     2237.74     3179.16    295.35 o
   0   8   4     5532.06     5056.32    156.29 o
   1   8   4      687.11      898.65     48.85 o
   2   8   4       88.39       76.92     37.22 o
   3   8   4     1169.78     1683.64     65.10 o
   4   8   4     1766.30     1931.30     74.94 o
   5   8   4       71.88      255.78     60.88 o
   6   8   4      704.40      709.70     75.85 o
   7   8   4     1816.52     2467.48    110.63 o
   8   8   4      792.18     1039.22     82.86 o
   9   8   4      645.82      758.39     76.34 o
  10   8   4     1028.77      910.46     82.25 o
  11   8   4      854.57      922.52     83.72 o
  12   8   4     1376.27     1525.68     89.83 o
  13   8   4      479.61      336.57     72.82 o
  14   8   4      205.08      224.37     75.23 o
  15   8   4       45.56      243.75     89.08 o
  16   8   4      703.07      706.05    101.92 o
  17   8   4      149.71      384.40    104.56 o
  18   8   4      224.43       74.32    107.02 o
  19   8   4      245.57      412.32    120.40 o
  20   8   4      360.58      222.92    128.77 o
  21   8   4       36.22      136.62    130.57 o
  22   8   4      466.26      227.31    149.34 o
  23   8   4      807.30      565.55    177.04 o
  24   8   4      363.91      446.80    187.41 o
   1   9   4      343.65      664.42    180.80 o
   2   9   4   200437.23   200575.73   3776.73 o
   3   9   4      100.10      308.26    106.30 o
   4   9   4     4807.22     5230.67    183.02 o
   5   9   4      742.51     1586.08    124.37 o
   6   9   4   203460.47   195135.42   3666.21 o
   7   9   4        2.90      586.60     99.50 o
   8   9   4    26017.55    24186.92    499.08 o
   9   9   4     1031.21     2098.57    123.28 o
  10   9   4   137561.03   136097.56   2352.88 o
  11   9   4      231.36      587.70     94.80 o
  12   9   4    36119.57    33466.00    636.15 o
  13   9   4       31.83     1102.40    121.88 o
  14   9   4    67591.50    68799.36   1369.14 o
  15   9   4        1.07      321.75    112.39 o
  16   9   4    43462.84    41337.45   1037.24 o
  17   9   4      768.78     1502.09    178.70 o
  18   9   4    28362.76    29055.26    778.68 o
  19   9   4       36.40      155.60    127.65 o
  20   9   4    44350.96    41854.40   1402.85 o
  21   9   4     1806.46     2468.44    216.37 o
  22   9   4     9878.18    11098.19    933.50 o
   0  10   4     4013.89     3365.91    214.77 o
   1  10   4    13982.16    14093.28    337.31 o
   2  10   4       33.16      166.05     90.23 o
   3  10   4    14250.03    15278.65    383.06 o
   4  10   4     3104.18     2897.62    153.99 o
   5  10   4     6897.03     7594.10    266.51 o
   6  10   4       39.90       38.02    106.08 o
   7  10   4     5912.62     6357.27    244.25 o
   8  10   4     1301.44     1484.30    131.86 o
   9  10   4    13019.03    12973.20    358.98 o
  10  10   4      288.78      268.38    110.40 o
  11  10   4      210.07      607.67    121.50 o
  12  10   4      282.99      445.78    120.41 o
  13  10   4    13750.66    14172.04    363.91 o
  14  10   4     1317.00     1254.92    133.83 o
  15  10   4      861.37      984.04    132.96 o
  16  10   4      314.04      393.92    123.02 o
  17  10   4     8639.29     9346.38    301.39 o
  18  10   4     1292.09     1168.58    153.11 o
  19  10   4     3166.07     3468.11    224.73 o
   1  11   4        6.32      219.20    140.58 o
   2  11   4   111624.01   108753.48   2372.48 o
   3  11   4        4.10      100.18    134.53 o
   4  11   4     5037.85     4556.47    225.43 o
   5  11   4     1111.63     1717.53    166.77 o
   6  11   4    76518.91    74223.49   1654.00 o
   7  11   4      197.87      521.98    126.13 o
   8  11   4     8184.47     7455.33    267.15 o
   9  11   4     1186.57     1700.95    153.55 o
  10  11   4    43485.18    42276.08    947.54 o
  11  11   4       89.43      313.20    126.09 o
  12  11   4    10525.40     9407.25    311.85 o
  13  11   4       35.79      511.31    137.32 o
  14  11   4    30238.92    29694.17    740.37 o
  15  11   4      137.90      447.24    144.83 o
  16  11   4    20249.06    18383.19    522.15 o
   0  12   4      933.48      687.74    214.39 o
   1  12   4    29383.40    29346.90    729.44 o
   2  12   4       79.75      287.62    141.61 o
   3  12   4    13173.96    14551.14    428.22 o
   4  12   4     1932.28     1819.39    171.23 o
   5  12   4    29899.84    31220.28    772.56 o
   6  12   4      116.64      409.36    131.45 o
   7  12   4     4142.99     4614.82    224.12 o
   8  12   4     1459.90     1610.89    163.10 o
   9  12   4    31979.74    33282.46    775.40 o
  10  12   4      161.70      579.32    141.85 o
  11  12   4     1318.72     1555.63    168.69 o
  12  12   4       48.42      246.92    139.33 o
   1  13   4     1479.30     1349.92    174.12 o
   1   1   5   219351.23   228333.06   2685.94 o
   2   1   5    96861.23   105018.89   1296.37 o
   3   1   5   351846.13   374469.03   4333.95 o
   4   1   5     3430.35     4993.70     78.90 o
   5   1   5   145813.88   141957.28   1807.22 o
   6   1   5   129171.37   129399.08   1509.15 o
   7   1   5   477593.69   482197.97   5716.99 o
   8   1   5     1736.26     2418.23     53.82 o
   9   1   5    61634.82    62819.64    876.65 o
  10   1   5    97316.89    95604.46   1321.09 o
  11   1   5   437285.16   430551.00   6183.41 o
  12   1   5    11365.63    12467.31    235.59 o
  13   1   5     9113.89     8482.73    173.65 o
  14   1   5    56028.17    51960.86    815.50 o
  15   1   5   263900.31   250503.78   3507.02 o
  16   1   5    10920.65    11151.15    229.14 o
  17   1   5     4109.02     4917.30    132.68 o
  18   1   5    21035.31    21786.09    422.80 o
  19   1   5   106927.10   106078.51   1867.56 o
  20   1   5     2267.73     2539.45    133.73 o
  21   1   5    11772.62    12237.58    521.53 o
  22   1   5    11179.78    11619.10    385.10 o
  23   1   5    55685.79    53154.50   1254.74 o
  24   1   5     5201.49     5674.05    275.55 o
  25   1   5    16086.32    15113.47    438.88 o
  26   1   5     4961.10     6062.14    272.58 o
  27   1   5    27976.32    29880.66    734.19 o
  28   1   5     4835.34     5009.53    320.73 o
  29   1   5    14825.84    15417.44    568.40 o
  30   1   5     2821.03     3950.82    256.66 o
   0   2   5    59503.55    58587.34   1182.63 o
   1   2   5     7519.43     7468.83    120.71 o
   2   2   5      991.07     1291.18     32.46 o
   3   2   5     4384.03     4113.54     64.08 o
   4   2   5    55936.31    53838.35    655.29 o
   5   2   5    11115.31    10979.80    148.61 o
   6   2   5    41358.40    42728.10    589.60 o
   7   2   5      192.73      275.30     23.10 o
   8   2   5    61874.65    63392.98    790.24 o
   9   2   5     5817.45     6006.45     97.86 o
  10   2   5    52270.56    54056.64    682.75 o
  11   2   5       47.66      141.11     34.20 o
  12   2   5    54573.60    51758.29    751.62 o
  13   2   5     4845.19     4638.44    115.47 o
  14   2   5    12590.04    11434.54    216.55 o
  15   2   5     4111.35     3721.11    132.67 o
  16   2   5    22336.21    21276.41    387.54 o
  17   2   5     4061.39     3955.92    139.18 o
  18   2   5     6396.67     6221.51    182.88 o
  19   2   5     1673.81     1525.75    139.97 o
  20   2   5     6314.96     6475.08    200.28 o
  21   2   5     1225.76     1243.07    111.95 o
  22   2   5    12064.41    12465.15    367.15 o
  23   2   5       14.55       53.64    108.40 o
  24   2   5      452.67      572.80    134.75 o
  25   2   5      769.90      648.11    142.16 o
  26   2   5     8630.37     8859.05    311.64 o
  27   2   5        0.65       83.08    137.41 o
  28   2   5      265.53      378.11    155.74 o
  29   2   5      748.50      793.89    184.47 o
  30   2   5     4254.00     4530.37    272.19 o
   1   3   5   122414.12   122665.31   1893.28 o
   2   3   5    66336.69    66775.75    904.13 o
   3   3   5   175676.77   178420.17   2156.44 o
   4   3   5      337.81      795.06     35.15 o
   5   3   5   107278.51   106236.28   1432.35 o
   6   3   5    88966.38    89188.27   1261.36 o
   7   3   5   289600.31   290927.50   3754.07 o
   8   3   5     1422.36     1833.67     51.09 o
   9   3   5    35413.03    35406.79    503.59 o
  10   3   5    68947.10    68445.24    878.47 o
  11   3   5   261737.17   265316.44   3328.72 o
  12   3   5     6450.36     7238.34    129.82 o
  13   3   5      990.05     1013.26     52.62 o
  14   3   5    36760.90    35727.16    766.41 o
  15   3   5   168754.73   164983.36   2796.50 o
  16   3   5    12085.32    12463.53    232.43 o
  17   3   5     2891.77     3437.15    125.29 o
  18   3   5    15742.77    16234.30    535.61 o
  19   3   5    80470.05    79316.78   2185.15 o
  20   3   5     5218.15     5139.16    195.40 o
  21   3   5     3730.77     3967.83    169.52 o
  22   3   5    10849.83    11467.97    416.51 o
  23   3   5    38356.23    38255.24   1163.27 o
  24   3   5     2630.04     2577.99    220.29 o
  25   3   5     7206.79     7500.60    266.32 o
  26   3   5     4509.01     5713.53    279.82 o
  27   3   5    13965.84    15325.63    530.71 o
  28   3   5     1870.62     2071.56    181.10 o
  29   3   5     8293.11     8258.00    565.28 o
   0   4   5   287041.84   297486.28   6016.49 o
   1   4   5    10835.51    10270.05    166.75 o
   2   4   5     2029.39     2514.14     60.80 o
   3   4   5    14433.39    13280.11    212.48 o
   4   4   5   215756.08   215827.31   3020.99 o
   5   4   5    23743.26    22700.37    327.11 o
   6   4   5    38437.96    40180.62    562.38 o
   7   4   5     5845.11     6176.99    104.52 o
   8   4   5   145275.22   143101.70   1826.70 o
   9   4   5    22098.08    22416.89    308.76 o
  10   4   5    58943.45    58319.57    783.29 o
  11   4   5     3598.19     3867.10     90.22 o
  12   4   5   116753.70   112390.76   1876.63 o
  13   4   5    12048.03    12251.25    243.89 o
  14   4   5    37240.71    34610.75    675.53 o
  15   4   5     5536.38     5749.28    177.33 o
  16   4   5    47661.24    46124.50    831.62 o
  17   4   5     8349.07     8326.15    228.42 o
  18   4   5    36230.60    35850.61    969.49 o
  19   4   5     1261.76     1466.96    109.91 o
  20   4   5     9424.14    10095.97    404.58 o
  21   4   5     4910.26     5262.25    278.02 o
  22   4   5    43733.85    44133.55   1321.98 o
  23   4   5       58.03      398.28    115.03 o
  24   4   5      821.40     1138.15    146.08 o
  25   4   5     2713.20     2823.59    184.55 o
  26   4   5    27448.57    26951.57   1153.10 o
  27   4   5        0.68      302.50    140.04 o
  28   4   5        1.56      118.39    155.01 o
  29   4   5     1843.79     2359.37    228.47 o
   1   5   5    65851.02    68855.96   1029.81 o
   2   5   5    48074.12    49617.50    769.84 o
   3   5   5    59832.18    60777.63    900.05 o
   4   5   5       40.03      136.53     33.45 o
   5   5   5    51254.99    51815.25    818.60 o
   6   5   5    43627.16    43212.89    670.93 o
   7   5   5    82162.49    81744.12   1118.68 o
   8   5   5     4758.57     4903.53     94.88 o
   9   5   5     9193.73     9984.86    177.33 o
  10   5   5    29485.50    30132.41    441.10 o
  11   5   5    64740.76    67697.08    950.66 o
  12   5   5     1530.51     1832.56     70.18 o
  13   5   5      102.59      208.67     45.96 o
  14   5   5    15684.46    15138.34    308.54 o
  15   5   5    36159.51    35559.09   1091.73 o
  16   5   5     1923.48     1962.23    107.81 o
  17   5   5      840.26     1105.10     92.23 o
  18   5   5     6892.95     7133.27    243.08 o
  19   5   5    22920.03    22847.61    884.99 o
  20   5   5     4520.89     4489.70    184.20 o
  21   5   5     1498.16     1830.57    138.05 o
  22   5   5     6565.29     7199.37    394.22 o
  23   5   5    19654.37    19508.48    774.86 o
  24   5   5     2587.89     2411.77    177.49 o
  25   5   5     2401.66     2412.21    194.03 o
  26   5   5     3384.30     3359.21    240.57 o
  27   5   5     7346.73     7312.24    716.16 o
  28   5   5      963.88      905.33    213.04 o
   0   6   5   376065.19   389921.91   8442.08 o
   1   6   5    24011.72    23777.78    391.17 o
   2   6   5    10199.20    10504.11    215.07 o
   3   6   5    22219.21    22163.40    408.77 o
   4   6   5   317342.09   323912.09   5206.55 o
   5   6   5    33286.65    32473.73    538.96 o
   6   6   5    32571.14    33892.84    560.80 o
   7   6   5    13981.09    14357.09    262.80 o
   8   6   5   167738.72   166186.25   2516.95 o
   9   6   5    22121.97    22675.78    351.81 o
  10   6   5    29159.84    28325.78    418.66 o
  11   6   5     5849.20     6082.52    135.56 o
  12   6   5    82256.08    81932.09   1146.78 o
  13   6   5    11151.12    10530.64    212.78 o
  14   6   5    57643.27    55273.09    876.53 o
  15   6   5     2074.32     2690.13    108.71 o
  16   6   5    47079.15    47934.73   1047.98 o
  17   6   5    11600.62    11984.39    266.13 o
  18   6   5    74225.79    73193.45   1794.55 o
  19   6   5      989.49     1791.16    112.35 o
  20   6   5    20984.82    22084.63    797.94 o
  21   6   5    11998.68    13021.97    391.74 o
  22   6   5    53449.27    54621.46   1920.12 o
  23   6   5      229.77      882.78    142.45 o
  24   6   5     3299.07     3550.03    238.17 o
  25   6   5     5540.31     6097.81    388.63 o
  26   6   5    29353.19    30138.63   2666.58 o
  27   6   5       16.09      370.48    200.47 o
   1   7   5    11629.48    12785.33    221.41 o
   2   7   5    25503.48    25737.69    432.76 o
   3   7   5     3313.25     3974.64    112.10 o
   4   7   5     2104.24     2200.94     83.21 o
   5   7   5    13573.61    13417.06    259.92 o
   6   7   5    10482.41    10256.87    201.72 o
   7   7   5      285.48      414.22     53.83 o
   8   7   5     1574.45     1347.67     66.56 o
   9   7   5     1243.81     1571.89     70.98 o
  10   7   5     4374.97     4840.01    143.68 o
  11   7   5      259.16      595.25     62.44 o
  12   7   5     1831.76     1882.82     87.48 o
  13   7   5      823.38      969.49     75.84 o
  14   7   5     5736.57     5799.70    159.46 o
  15   7   5     3118.14     3314.33    123.20 o
  16   7   5      621.96      468.67     86.66 o
  17   7   5      506.37      508.76     97.08 o
  18   7   5     3726.02     3638.22    160.40 o
  19   7   5     2771.84     2625.45    148.64 o
  20   7   5     1438.71     1219.96    148.34 o
  21   7   5       91.31      -22.62    124.78 o
  22   7   5     1954.30     1546.66    201.94 o
  23   7   5     1329.78     1149.28    275.14 o
  24   7   5     1154.62      613.52    189.81 o
  25   7   5       25.36     -129.21    183.06 o
   0   8   5   207609.66   208620.50   4313.88 o
   1   8   5    29442.55    29286.30    459.21 o
   2   8   5     4902.05     5115.71    132.16 o
   3   8   5    14288.31    14098.71    276.76 o
   4   8   5   200077.58   200706.55   3630.32 o
   5   8   5    28143.13    28240.43    558.53 o
   6   8   5    22767.15    22863.60    486.80 o
   7   8   5     7246.18     8497.23    243.42 o
   8   8   5   140757.77   137830.89   2462.29 o
   9   8   5    18059.57    17862.01    362.68 o
  10   8   5    30481.39    29172.31    553.15 o
  11   8   5     8050.33     8752.00    225.04 o
  12   8   5    82207.04    80239.04   1411.62 o
  13   8   5    17261.61    16982.80    359.32 o
  14   8   5    51143.71    48862.52    908.30 o
  15   8   5     2665.81     4022.86    161.68 o
  16   8   5    41557.89    42766.05    815.81 o
  17   8   5    14629.30    14907.74    344.71 o
  18   8   5    52436.27    49719.40   1032.45 o
  19   8   5      726.09     1625.25    147.15 o
  20   8   5    14663.40    16455.51    590.60 o
  21   8   5    10576.67    10688.51    649.83 o
  22   8   5    35952.65    36484.66   1379.65 o
  23   8   5      306.46      909.40    209.00 o
  24   8   5     1827.09     2456.72    290.55 o
   1   9   5     8742.77     8637.05    230.87 o
   2   9   5      421.91      407.17     82.22 o
   3   9   5     3279.52     3064.26    135.79 o
   4   9   5      109.85      126.26     78.18 o
   5   9   5     8087.55     9087.70    243.65 o
   6   9   5     2864.34     2821.32    133.61 o
   7   9   5     4153.95     4468.35    167.61 o
   8   9   5      575.65      442.91     89.46 o
   9   9   5      755.95     1123.25    101.16 o
  10   9   5     1772.49     1789.70    110.91 o
  11   9   5     7609.29     7919.04    234.43 o
  12   9   5      822.08      920.44     98.68 o
  13   9   5      672.68      895.99    102.09 o
  14   9   5      714.25      633.57    108.33 o
  15   9   5     5132.14     5583.97    217.72 o
  16   9   5      107.30       69.18    111.61 o
  17   9   5     1028.23     1104.39    138.05 o
  18   9   5      375.95      272.70    135.58 o
  19   9   5     3612.24     3804.48    236.26 o
  20   9   5       40.79      -41.03    151.06 o
  21   9   5     1546.52     1551.16    210.61 o
   0  10   5   134071.63   133019.17   3567.76 o
   1  10   5    16345.88    16681.22    391.83 o
   2  10   5      302.12      -25.59    111.56 o
   3  10   5    14815.86    14681.06    491.40 o
   4  10   5   102649.86   101017.53   1938.42 o
   5  10   5    12839.06    13124.72    326.95 o
   6  10   5     5910.27     6090.25    223.82 o
   7  10   5     8801.01     9435.17    303.93 o
   8  10   5    55324.75    54555.01   1177.25 o
   9  10   5    14421.66    14135.71    378.80 o
  10  10   5    15997.52    15729.05    413.08 o
  11  10   5     5207.17     5824.08    235.38 o
  12  10   5    37467.95    35872.36    818.15 o
  13  10   5    19154.06    18307.73    439.26 o
  14  10   5    24139.55    21710.89    642.15 o
  15  10   5     1211.70     2249.39    162.04 o
  16  10   5    20643.71    21950.21    687.63 o
  17  10   5    11579.08    11350.36    447.68 o
  18  10   5    24727.44    22562.07   1184.79 o
  19  10   5      565.68     1245.17    186.95 o
   1  11   5    13763.07    14208.47    404.57 o
   2  11   5       12.98      -11.44    117.42 o
   3  11   5    28698.04    29013.79    712.75 o
   4  11   5      771.36     1018.52    141.66 o
   5  11   5     9108.31     9586.65    319.60 o
   6  11   5      376.74      415.76    129.49 o
   7  11   5    27829.59    28896.95    712.35 o
   8  11   5        4.32      307.82    122.37 o
   9  11   5     4830.66     4947.50    219.56 o
  10  11   5      705.33      648.77    132.28 o
  11  11   5    17387.71    18158.86    471.90 o
  12  11   5        5.77      159.66    128.32 o
  13  11   5       16.90      251.36    135.89 o
  14  11   5       23.50      140.33    144.08 o
  15  11   5    15813.05    16507.10    537.01 o
   0  12   5    29631.15    29779.37   1046.95 o
   1  12   5    11922.86    11332.71    368.48 o
   2  12   5       68.83      289.42    142.84 o
   3  12   5     6389.46     6809.23    367.84 o
   4  12   5    30628.48    28816.90    721.86 o
   5  12   5    11479.60    11581.96    409.95 o
   6  12   5     1409.50     1808.72    172.53 o
   7  12   5     3343.98     3757.48    205.14 o
   8  12   5    21200.69    20188.04    519.49 o
   9  12   5     7221.93     7532.52    288.87 o
  10  12   5     4204.16     3699.85    210.01 o
   0   0   6    60166.46    58942.46   1341.38 o
   1   0   6    40165.46    41654.27    706.80 o
   2   0   6     7782.88     9085.26    165.12 o
   3   0   6    36122.52    41185.10    740.00 o
   4   0   6    59804.34    59310.16   1029.52 o
   5   0   6    31092.28    30968.54    487.55 o
   6   0   6        8.74      195.53     25.13 o
   7   0   6     1638.21     2053.43     61.82 o
   8   0   6    82262.59    91133.58   1720.53 o
   9   0   6    71838.28    74541.51   1536.02 o
  10   0   6     1237.37     2375.30     92.83 o
  11   0   6      941.15     1417.40     89.13 o
  12   0   6    97640.94    91628.88   2230.84 o
  13   0   6    69454.82    62840.99   1765.00 o
  14   0   6      938.98      862.42     90.73 o
  15   0   6    14945.46    14015.50    351.45 o
  16   0   6    20067.17    20548.75    490.49 o
  17   0   6    13328.84    11830.21    405.40 o
  18   0   6      273.24      341.93     99.89 o
  19   0   6    19737.36    19253.54    856.37 o
  20   0   6     9203.38     9154.23    536.48 o
  21   0   6     6193.66     6181.10    472.27 o
  22   0   6     1910.01     2198.14    319.98 o
  23   0   6    17599.65    17499.48    879.52 o
  24   0   6    13954.71    14097.48    838.45 o
  25   0   6     4542.51     4200.34    348.69 o
  26   0   6     1171.92      951.11    381.58 o
  27   0   6    16820.35    17500.59    754.63 o
  28   0   6     9544.01    10314.46    563.40 o
  29   0   6      337.86      391.39    266.63 o
  30   0   6      751.87      659.54    241.27 o
   1   1   6     2244.92     2417.22     39.13 o
   2   1   6      105.95      188.64     14.55 o
   3   1   6     3948.09     3564.54     52.32 o
   4   1   6      631.55      526.42     19.54 o
   5   1   6     2829.25     1849.74     39.10 o
   6   1   6     4157.93     3307.27     64.17 o
   7   1   6     5979.61     5497.80     88.59 o
   8   1   6    11979.40    11798.15    170.60 o
   9   1   6      333.57      450.75     33.16 o
  10   1   6     6212.11     6240.58    111.49 o
  11   1   6     7194.23     7494.22    138.58 o
  12   1   6     9819.74     9817.07    171.87 o
  13   1   6       49.49       47.27     38.49 o
  14   1   6     3300.79     3529.56     99.45 o
  15   1   6        4.68      -34.39     36.96 o
  16   1   6      768.35      934.74     65.35 o
  17   1   6      694.77      438.92     62.23 o
  18   1   6      745.13      666.66     65.96 o
  19   1   6        4.28     -128.04     64.02 o
  20   1   6      908.24      794.06    118.61 o
  21   1   6      608.94      497.47    122.27 o
  22   1   6       31.91       36.08    113.12 o
  23   1   6      404.12      129.18    125.46 o
  24   1   6     1064.94      982.73    151.62 o
  25   1   6      145.99      214.07    149.00 o
  26   1   6      363.55      277.64    144.61 o
  27   1   6       80.74      252.21    152.32 o
  28   1   6      331.22      559.89    183.71 o
  29   1   6       67.49       54.21    166.91 o
  30   1   6      293.53      126.01    180.16 o
   0   2   6   110245.11   116188.90   2327.53 o
   1   2   6    39596.56    42043.96    606.12 o
   2   2   6      666.84      605.13     35.91 o
   3   2   6    12516.47    12582.93    197.32 o
   4   2   6    67634.38    65069.71    893.97 o
   5   2   6    31609.19    31320.08    456.14 o
   6   2   6      869.02      736.65     32.63 o
   7   2   6      911.22     1017.73     40.63 o
   8   2   6    33329.58    35820.12    467.35 o
   9   2   6    38333.63    39507.40    501.83 o
  10   2   6      582.39      992.57     40.95 o
  11   2   6     1996.07     2720.96     68.68 o
  12   2   6    57766.27    57005.15    769.54 o
  13   2   6    48648.93    47288.27    669.33 o
  14   2   6     1961.33     1870.50     80.05 o
  15   2   6     8801.65     8665.34    170.27 o
  16   2   6    32977.77    33226.73    567.42 o
  17   2   6    16875.31    16474.14    317.14 o
  18   2   6      894.01     1118.49     96.21 o
  19   2   6    12723.98    12686.92    295.39 o
  20   2   6    16500.43    16151.83    382.62 o
  21   2   6     4640.68     4432.90    219.46 o
  22   2   6      893.15      940.01    129.85 o
  23   2   6    11478.22    11230.15    466.92 o
  24   2   6    10306.65    10164.77    321.86 o
  25   2   6     1470.83     1514.14    158.51 o
  26   2   6      762.42      462.66    145.38 o
  27   2   6    11283.85    11798.65    409.47 o
  28   2   6     6408.46     7039.18    296.71 o
  29   2   6       62.38      214.36    175.78 o
   1   3   6     2044.61     1814.29     51.06 o
   2   3   6    29713.21    29799.43    478.40 o
   3   3   6     5535.91     6267.89     97.02 o
   4   3   6     3273.03     3582.84     70.83 o
   5   3   6      905.93      514.62     30.64 o
   6   3   6    22174.28    21164.20    309.59 o
   7   3   6     8619.89     9089.22    150.04 o
   8   3   6    23403.16    22598.61    341.51 o
   9   3   6      684.64      693.69     38.71 o
  10   3   6    11220.29    11224.53    167.00 o
  11   3   6     3524.85     3925.32     83.18 o
  12   3   6    20277.77    19729.61    276.02 o
  13   3   6     5574.13     5276.76    104.93 o
  14   3   6    11880.06    12219.40    230.42 o
  15   3   6      949.33      917.12     61.35 o
  16   3   6    13611.77    13606.22    237.89 o
  17   3   6     5715.75     5344.02    155.33 o
  18   3   6     3835.83     3826.24    141.50 o
  19   3   6     1280.57     1412.61    104.63 o
  20   3   6    12159.51    12480.59    284.97 o
  21   3   6     2073.66     2296.18    138.39 o
  22   3   6      607.21      600.59    116.72 o
  23   3   6     1163.08     1032.05    131.67 o
  24   3   6     6884.15     7164.42    397.54 o
  25   3   6      420.33      621.88    140.16 o
  26   3   6     2292.08     2245.11    219.32 o
  27   3   6      801.14      819.45    165.79 o
  28   3   6     4000.20     4170.80    264.86 o
  29   3   6      209.05      -71.48    171.65 o
   0   4   6     9945.25    11460.88    278.29 o
   1   4   6      103.06      339.81     46.73 o
   2   4   6        9.53       28.18     23.65 o
   3   4   6      352.86      245.35     28.98 o
   4   4   6    58953.09    57086.64    833.86 o
   5   4   6    20024.98    20123.76    292.92 o
   6   4   6      710.93      638.74     37.02 o
   7   4   6     1751.68     2191.75     76.67 o
   8   4   6    72382.40    73477.73   1048.70 o
   9   4   6    18217.99    18180.28    273.41 o
  10   4   6     1037.81     1242.58     50.53 o
  11   4   6     2156.32     2287.71     69.72 o
  12   4   6    27105.24    26748.41    393.90 o
  13   4   6     5117.86     5102.09    112.30 o
  14   4   6     3300.63     3366.95     93.40 o
  15   4   6    10257.83    10209.99    224.61 o
  16   4   6    15151.49    15722.16    374.83 o
  17   4   6     3484.28     3772.98    167.37 o
  18   4   6     1160.38     1414.24    101.51 o
  19   4   6     5814.65     6229.50    190.71 o
  20   4   6    16304.75    16584.90    414.86 o
  21   4   6     1971.40     1960.18    136.58 o
  22   4   6      964.62      863.47    130.06 o
  23   4   6     4864.35     5043.67    259.14 o
  24   4   6     6968.83     6634.42    350.22 o
  25   4   6      109.61     -197.09    134.30 o
  26   4   6     1297.50     1076.04    158.81 o
  27   4   6     4406.42     4195.38    291.15 o
  28   4   6     3206.29     3105.68    223.24 o
   1   5   6    10717.47    10264.97    185.61 o
   2   5   6    56326.47    56243.90    893.04 o
   3   5   6    13992.24    14102.96    235.13 o
   4   5   6     4394.98     4039.72     87.92 o
   5   5   6     7477.78     7826.80    140.55 o
   6   5   6    55556.52    57281.22    879.46 o
   7   5   6     8384.82     9101.30    161.78 o
   8   5   6    14026.04    14339.65    249.04 o
   9   5   6     9133.00     8921.49    156.07 o
  10   5   6    17606.25    17901.95    279.60 o
  11   5   6     2186.11     2260.20     78.70 o
  12   5   6    17823.58    17286.53    273.01 o
  13   5   6     9363.80     8215.29    156.83 o
  14   5   6     2450.46     2648.09    123.36 o
  15   5   6     2081.89     1905.91     97.36 o
  16   5   6    27446.19    26366.81    579.86 o
  17   5   6     3146.45     3380.26    147.38 o
  18   5   6      620.94      768.93     92.11 o
  19   5   6     4072.48     4309.19    179.91 o
  20   5   6    29106.57    30153.58    898.67 o
  21   5   6     1242.25     1379.12    135.75 o
  22   5   6       46.30       22.74    114.36 o
  23   5   6     4444.85     4381.22    263.86 o
  24   5   6    15122.43    15558.95    719.66 o
  25   5   6     1230.50     1243.71    172.55 o
  26   5   6     1656.43     1455.97    181.80 o
  27   5   6     2456.58     2106.29    227.78 o
   0   6   6    22231.61    22803.17    587.50 o
   1   6   6     2504.85     2764.42     77.99 o
   2   6   6      120.50      125.67     41.25 o
   3   6   6       38.44      119.18     42.88 o
   4   6   6    46143.39    45820.05    711.00 o
   5   6   6        7.21      151.25     39.28 o
   6   6   6       75.54      102.24     38.29 o
   7   6   6     1516.01     1919.67     71.40 o
   8   6   6    30425.08    31840.56    523.56 o
   9   6   6     1447.55     1262.50     65.16 o
  10   6   6      139.81      409.10     43.94 o
  11   6   6     1023.47     1237.39     60.91 o
  12   6   6     8102.19     7559.40    164.48 o
  13   6   6     2106.46     2411.73     94.66 o
  14   6   6     5018.93     4567.44    135.11 o
  15   6   6     5553.65     5415.73    154.06 o
  16   6   6     6925.92     7261.33    226.26 o
  17   6   6       40.05      107.28     74.70 o
  18   6   6     2573.86     2165.84    117.29 o
  19   6   6     2938.67     2938.35    167.84 o
  20   6   6     8958.28     9174.51    287.74 o
  21   6   6      129.84       95.48    123.58 o
  22   6   6      868.54      726.38    143.10 o
  23   6   6     1355.02     1608.51    169.67 o
  24   6   6     3536.71     3050.11    278.69 o
  25   6   6      622.63      531.41    193.86 o
  26   6   6     1402.84      881.08    205.76 o
   1   7   6    14385.97    13675.04    238.47 o
   2   7   6    43325.00    43936.86    694.51 o
   3   7   6    12755.15    13080.80    252.75 o
   4   7   6     4176.20     4371.67    124.19 o
   5   7   6    10639.92    10586.85    214.76 o
   6   7   6    21972.37    21902.53    391.35 o
   7   7   6     8208.68     8192.52    177.42 o
   8   7   6    10255.31     9928.15    208.15 o
   9   7   6     8189.65     8696.88    205.25 o
  10   7   6    11652.30    11344.71    249.88 o
  11   7   6     9305.10     9491.87    222.43 o
  12   7   6    20373.10    19821.24    395.32 o
  13   7   6     6473.67     6260.37    171.48 o
  14   7   6     4713.54     5153.35    162.66 o
  15   7   6    10421.73    10269.36    267.26 o
  16   7   6    28787.25    28232.89    594.29 o
  17   7   6     4572.02     4743.10    190.75 o
  18   7   6      184.59      241.18     98.87 o
  19   7   6     5305.25     5050.05    220.86 o
  20   7   6    22334.24    22183.80    883.99 o
  21   7   6     3456.73     3648.58    195.76 o
  22   7   6      364.11      196.97    150.66 o
  23   7   6     3790.91     3820.66    371.09 o
  24   7   6    11773.06    12901.95    854.12 o
  25   7   6     1554.12     1815.73    232.48 o
   0   8   6    22060.77    22889.07    681.40 o
   1   8   6     8735.01     8562.79    219.96 o
   2   8   6      123.68       55.04     67.02 o
   3   8   6     2072.86     2416.70    112.76 o
   4   8   6    13992.69    13336.07    306.33 o
   5   8   6    12559.41    12886.68    300.63 o
   6   8   6     1703.22     1765.46    103.42 o
   7   8   6     3463.15     3477.59    138.67 o
   8   8   6     4523.66     5183.70    161.73 o
   9   8   6     9180.24     8730.62    212.36 o
  10   8   6      802.44     1231.18     91.37 o
  11   8   6     1297.83     1426.58     97.46 o
  12   8   6     7314.12     7015.84    193.17 o
  13   8   6     7314.29     7271.48    202.16 o
  14   8   6     1570.61     1404.58    112.31 o
  15   8   6       12.28       94.87     89.42 o
  16   8   6     5251.39     5146.62    184.80 o
  17   8   6     7534.80     7508.23    229.35 o
  18   8   6     1955.90     1585.73    132.47 o
  19   8   6       10.47      -69.77    124.89 o
  20   8   6     1801.21     1544.70    178.83 o
  21   8   6     4227.90     4117.60    377.51 o
  22   8   6     1733.68     1290.24    203.32 o
  23   8   6       23.38     -242.50    167.86 o
   1   9   6     9392.31     9216.28    242.16 o
   2   9   6    14356.27    14762.73    340.92 o
   3   9   6    18906.92    18249.41    404.73 o
   4   9   6     7665.50     7947.01    224.44 o
   5   9   6     6461.21     6441.87    198.37 o
   6   9   6     6384.14     6116.50    194.72 o
   7   9   6    14634.30    14270.16    338.18 o
   8   9   6     7785.67     7827.37    247.38 o
   9   9   6     8434.97     8944.73    240.53 o
  10   9   6     2840.02     2808.61    127.79 o
  11   9   6     9097.45     9479.63    238.10 o
  12   9   6     8535.73     8138.30    220.11 o
  13   9   6     7168.69     6955.94    209.26 o
  14   9   6     1069.40     1256.86    111.80 o
  15   9   6    10886.69    10476.63    344.01 o
  16   9   6    10545.78    10416.30    438.07 o
  17   9   6     4118.76     4169.69    237.17 o
  18   9   6        2.90       31.11    139.71 o
  19   9   6     8272.84     7126.95    312.61 o
  20   9   6     8040.00     8111.08    582.98 o
  21   9   6     2328.62     2310.68    324.21 o
   0  10   6     1939.43     1985.10    178.47 o
   1  10   6    19680.72    19109.20    429.91 o
   2  10   6       22.31      104.52     88.34 o
   3  10   6    12237.07    12503.96    373.04 o
   4  10   6     2138.63     2216.89    183.75 o
   5  10   6    18810.13    19003.88    430.48 o
   6  10   6      690.52      668.91    100.78 o
   7  10   6     5255.90     5750.41    200.82 o
   8  10   6     2124.85     2319.14    145.53 o
   9  10   6    11658.29    11751.88    333.12 o
  10  10   6     2464.58     2623.72    160.86 o
  11  10   6       97.19      130.18    109.63 o
  12  10   6     2887.78     3013.91    176.16 o
  13  10   6     8397.68     8736.25    274.65 o
  14  10   6     2285.00     2524.24    172.36 o
  15  10   6     1066.77      989.15    151.79 o
  16  10   6      778.43      776.46    153.97 o
  17  10   6    11328.00    11030.15    490.65 o
  18  10   6      726.56      674.43    164.48 o
   1  11   6    12452.27    12266.58    362.35 o
   2  11   6     2041.03     1853.65    153.73 o
   3  11   6     8381.56     8219.18    288.74 o
   4  11   6      315.89      450.10    126.72 o
   5  11   6    13637.84    13115.91    383.08 o
   6  11   6      170.77      300.07    122.18 o
   7  11   6    10109.64    10399.22    332.09 o
   8  11   6     1053.86     1180.81    137.92 o
   9  11   6     5826.88     5877.12    242.00 o
  10  11   6       45.19      210.79    127.61 o
  11  11   6    11700.02    11759.52    379.52 o
  12  11   6     1896.29     1642.97    185.02 o
  13  11   6     2328.19     2472.49    209.77 o
  14  11   6      374.97      225.99    151.15 o
   0  12   6      319.27      487.46    193.64 o
   1  12   6    10095.44     9754.77    334.61 o
   2  12   6        1.57      181.62    130.03 o
   3  12   6     7729.09     8168.30    478.32 o
   4  12   6      236.11       58.63    128.89 o
   5  12   6    13712.66    13295.40    433.47 o
   6  12   6      167.08      296.16    161.20 o
   7  12   6     1750.05     1731.01    187.49 o
   8  12   6       34.11      228.40    150.33 o
   9  12   6    19042.71    19045.27    583.12 o
   1   1   7     5344.07     5317.11     72.75 o
   2   1   7    69941.05    69411.16    759.02 o
   3   1   7     1110.86     1528.49     30.92 o
   4   1   7     5414.41     5096.46     76.24 o
   5   1   7     6695.20     6396.60     95.17 o
   6   1   7    20219.42    21882.34    295.19 o
   7   1   7     1626.92     2364.99     65.95 o
   8   1   7    13400.64    14442.34    209.57 o
   9   1   7    14942.91    14253.40    206.70 o
  10   1   7    30319.59    29940.91    410.93 o
  11   1   7     2338.34     3127.40    155.19 o
  12   1   7    25347.57    25096.37    380.25 o
  13   1   7    31316.19    29614.42    499.13 o
  14   1   7    16472.75    16595.32    272.30 o
  15   1   7     1047.67     1135.17     67.47 o
  16   1   7    15371.90    15968.36    292.65 o
  17   1   7    20390.94    19302.88    403.20 o
  18   1   7     2394.37     2329.80    128.26 o
  19   1   7     1708.52     1665.18    133.54 o
  20   1   7    13055.79    11367.50    340.52 o
  21   1   7    14236.85    13548.64    469.17 o
  22   1   7       26.92       84.02    117.99 o
  23   1   7     2340.38     1791.87    170.21 o
  24   1   7     9706.88     8999.22    329.31 o
  25   1   7    14158.66    15053.96    476.64 o
  26   1   7       95.65        0.62    151.37 o
  27   1   7     2748.87     2695.45    220.35 o
  28   1   7     5670.79     5758.20    301.22 o
  29   1   7     7711.93     7976.79    360.03 o
   0   2   7       42.53       46.38     32.22 o
   1   2   7     7381.50     7974.06    129.61 o
   2   2   7     2691.38     2794.83     58.38 o
   3   2   7    20905.45    22676.73    310.92 o
   4   2   7      243.20      266.71     20.59 o
   5   2   7     6980.01     7281.61    116.15 o
   6   2   7     2651.04     2586.44     65.08 o
   7   2   7     4919.30     4738.68     91.55 o
   8   2   7       11.19       34.38     20.99 o
   9   2   7    10221.31     9165.45    164.04 o
  10   2   7     1050.50     1213.86     43.87 o
  11   2   7     3754.18     3619.42     78.13 o
  12   2   7       32.94       39.96     32.58 o
  13   2   7     2075.64     2004.62     65.65 o
  14   2   7     5662.79     5473.73    125.22 o
  15   2   7      442.83      372.85     51.03 o
  16   2   7      126.91       65.96     51.33 o
  17   2   7     1458.33     1639.48    105.07 o
  18   2   7     5348.85     4773.46    161.90 o
  19   2   7       34.40       84.10     88.71 o
  20   2   7      469.44      155.18    105.05 o
  21   2   7     2364.17     2210.43    160.01 o
  22   2   7      822.71      837.86    133.05 o
  23   2   7     1545.88     1930.90    154.81 o
  24   2   7     1827.03     1730.39    194.65 o
  25   2   7     2286.91     2262.78    261.08 o
  26   2   7      240.91       77.43    149.61 o
  27   2   7     1843.42     1204.95    187.43 o
  28   2   7     1124.33     1082.37    190.70 o
  29   2   7      790.07     1002.03    220.20 o
   1   3   7    12774.21    13068.74    258.41 o
   2   3   7    38403.29    39022.62    649.82 o
   3   3   7     2918.80     3215.97     78.73 o
   4   3   7     4393.74     3703.32     72.76 o
   5   3   7    16382.36    16491.81    240.38 o
   6   3   7    18016.65    18436.99    275.07 o
   7   3   7     3069.66     3352.85     83.41 o
   8   3   7     1389.29     1532.95     53.44 o
   9   3   7    14943.82    14044.63    226.70 o
  10   3   7    14833.19    14847.92    241.18 o
  11   3   7     4021.91     4107.33     86.59 o
  12   3   7     4410.40     4328.81     91.95 o
  13   3   7    18673.63    17664.83    260.01 o
  14   3   7     6301.96     6591.69    135.44 o
  15   3   7     2126.26     2483.53     84.81 o
  16   3   7    12521.63    12738.89    265.86 o
  17   3   7    15267.26    14646.64    378.15 o
  18   3   7     1203.53     1198.08     93.85 o
  19   3   7     2062.06     2332.01    126.53 o
  20   3   7    15204.37    14740.73    433.53 o
  21   3   7     7648.32     7385.01    323.99 o
  22   3   7      396.81      352.16    108.83 o
  23   3   7     3565.36     3158.66    180.82 o
  24   3   7     5094.18     4690.74    216.58 o
  25   3   7     5388.24     5332.11    236.05 o
  26   3   7      346.23      178.11    136.74 o
  27   3   7     3871.93     3610.03    225.72 o
  28   3   7     1985.60     2000.20    197.27 o
   0   4   7      919.72     1448.51    112.84 o
   1   4   7    14064.36    13491.72    250.41 o
   2   4   7       12.49       63.48     25.39 o
   3   4   7     1642.56     1459.96     44.68 o
   4   4   7     1059.06     1405.64     43.42 o
   5   4   7    35702.76    37539.70    546.11 o
   6   4   7     1201.56     1127.78     46.45 o
   7   4   7     2576.72     2216.36     67.48 o
   8   4   7       11.62       87.40     35.13 o
   9   4   7    25529.51    24137.96    359.93 o
  10   4   7     7459.19     7512.95    144.55 o
  11   4   7      778.01      914.93     56.41 o
  12   4   7      674.88      726.60     62.06 o
  13   4   7    15056.20    14444.28    253.19 o
  14   4   7     8201.56     8172.03    188.17 o
  15   4   7       15.89       83.20     59.74 o
  16   4   7     1492.20     1500.91     90.97 o
  17   4   7    16879.30    16435.06    425.33 o
  18   4   7     6177.57     5886.99    183.51 o
  19   4   7     2850.52     2748.04    138.99 o
  20   4   7     3912.85     3580.47    169.44 o
  21   4   7     5737.75     6020.40    224.04 o
  22   4   7     4416.11     4224.37    259.71 o
  23   4   7     4231.81     3990.04    214.70 o
  24   4   7     4214.81     3929.65    221.41 o
  25   4   7      814.18      663.65    145.93 o
  26   4   7     2399.81     2047.10    180.23 o
  27   4   7     2226.82     1940.23    182.95 o
  28   4   7     2976.85     2700.64    219.25 o
   1   5   7     8952.51     9131.58    167.98 o
   2   5   7     1895.74     2134.20     63.72 o
   3   5   7    13271.56    14160.52    227.32 o
   4   5   7     2352.92     2435.44     65.47 o
   5   5   7    17097.89    16964.30    269.46 o
   6   5   7    16086.69    16678.52    276.13 o
   7   5   7    11306.08    11404.31    218.67 o
   8   5   7     4200.83     4628.12    110.71 o
   9   5   7    12099.46    12060.78    207.90 o
  10   5   7     1414.66     1514.02     59.02 o
  11   5   7     5516.03     5420.00    122.23 o
  12   5   7     2751.36     2407.63     91.28 o
  13   5   7     2370.57     2601.72    108.54 o
  14   5   7     1362.08     1275.63     90.96 o
  15   5   7     7799.69     7896.97    204.68 o
  16   5   7      735.95      918.78     93.58 o
  17   5   7     5858.24     5474.98    204.76 o
  18   5   7     1504.25     1403.07    133.27 o
  19   5   7     7586.24     7813.86    322.79 o
  20   5   7     1385.13     1539.24    155.95 o
  21   5   7     6946.90     6917.03    417.49 o
  22   5   7      958.71      596.80    140.68 o
  23   5   7     4942.50     4546.77    306.25 o
  24   5   7      918.12      528.86    150.30 o
  25   5   7     1620.62     1401.52    178.11 o
  26   5   7      184.69       86.90    154.24 o
  27   5   7     3297.13     2968.93    240.84 o
   0   6   7      129.13      154.26     58.32 o
   1   6   7    16012.60    16306.14    307.64 o
   2   6   7      151.41      213.62     42.55 o
   3   6   7     6337.57     6274.83    134.46 o
   4   6   7       24.65      115.09     38.96 o
   5   6   7    32252.00    33429.38    543.62 o
   6   6   7      400.82      502.52     46.09 o
   7   6   7     1111.64      939.35     55.19 o
   8   6   7      469.71      635.52     56.69 o
   9   6   7    42474.80    40484.73    689.51 o
  10   6   7     5804.22     5517.98    134.09 o
  11   6   7      284.92      432.25     66.31 o
  12   6   7     3750.45     3809.94    114.81 o
  13   6   7    18917.79    18373.23    336.15 o
  14   6   7     9124.81     8855.15    202.28 o
  15   6   7      168.68      251.69     80.06 o
  16   6   7     5401.99     5214.96    187.42 o
  17   6   7     8467.42     8247.92    236.09 o
  18   6   7     8489.07     8018.61    283.34 o
  19   6   7      595.66      282.43    113.54 o
  20   6   7     5119.01     4719.17    278.99 o
  21   6   7     6033.19     6426.04    340.92 o
  22   6   7     5204.06     5298.26    369.27 o
  23   6   7     2318.13     2321.42    225.78 o
  24   6   7     5335.45     4951.50    250.45 o
  25   6   7     3088.81     3142.21    237.31 o
   1   7   7     6927.96     6968.86    161.25 o
   2   7   7       88.62      132.17     39.83 o
   3   7   7    23114.26    22370.68    416.01 o
   4   7   7      357.95      429.91     54.70 o
   5   7   7     4660.91     4990.54    134.80 o
   6   7   7     1394.83     1497.55     73.70 o
   7   7   7    19056.44    19120.47    350.79 o
   8   7   7       73.75      291.87     65.23 o
   9   7   7     6850.44     6633.94    180.89 o
  10   7   7      616.47      730.22     77.28 o
  11   7   7    12379.31    12340.51    270.80 o
  12   7   7      159.20      224.77     74.27 o
  13   7   7     1894.58     1864.54    109.25 o
  14   7   7       40.13       65.00     73.58 o
  15   7   7    14557.51    14174.42    302.48 o
  16   7   7      114.19      118.33     93.39 o
  17   7   7      858.04      836.72    116.52 o
  18   7   7      169.22      158.51    110.19 o
  19   7   7     9666.86     9517.57    388.85 o
  20   7   7       84.49      120.84    119.82 o
  21   7   7      741.51      495.89    134.24 o
  22   7   7      362.84      134.99    155.15 o
  23   7   7     4220.76     3725.49    349.33 o
  24   7   7      217.42       11.66    175.10 o
   0   8   7     4450.95     4756.67    225.85 o
   1   8   7    18150.52    18618.23    401.46 o
   2   8   7      499.45      462.98     76.38 o
   3   8   7     5177.67     5532.23    170.48 o
   4   8   7     4192.85     4405.50    154.84 o
   5   8   7    13740.12    13919.09    319.42 o
   6   8   7     3244.22     3402.60    137.54 o
   7   8   7     2480.36     2443.46    118.84 o
   8   8   7     2925.51     3134.37    128.00 o
   9   8   7    12054.57    11491.97    267.77 o
  10   8   7     4178.04     4515.42    152.65 o
  11   8   7      932.47     1095.69     93.69 o
  12   8   7     3938.89     3919.77    147.91 o
  13   8   7    13025.69    12330.14    283.38 o
  14   8   7     3153.80     3135.67    141.71 o
  15   8   7     1026.53      792.10    109.34 o
  16   8   7     6481.86     6307.38    354.07 o
  17   8   7     8992.26     9185.92    299.16 o
  18   8   7     2389.76     2539.10    178.08 o
  19   8   7     5698.22     5525.00    247.74 o
  20   8   7     6686.01     6921.40    345.40 o
  21   8   7     3597.00     3533.45    238.34 o
  22   8   7     1671.38     1777.73    222.87 o
   1   9   7    17559.11    17046.14    383.25 o
   2   9   7      578.93      522.99     90.18 o
   3   9   7    17744.54    17377.13    390.56 o
   4   9   7     2546.04     2378.46    125.02 o
   5   9   7     5740.86     5845.64    190.69 o
   6   9   7     6824.84     6835.70    206.63 o
   7   9   7    10501.87    10475.65    269.78 o
   8   9   7     1474.97     1422.48    110.73 o
   9   9   7     1130.68     1299.53    105.27 o
  10   9   7     8201.44     8519.64    220.07 o
  11   9   7    11070.54    10927.74    264.07 o
  12   9   7     1251.51     1398.03    110.34 o
  13   9   7      129.76      317.14     95.63 o
  14   9   7     2588.15     2897.21    159.58 o
  15   9   7    12067.66    11748.47    435.91 o
  16   9   7     3124.00     3157.28    203.87 o
  17   9   7      255.14      108.52    136.37 o
  18   9   7      212.02      283.05    141.21 o
  19   9   7     9018.70     8386.93    440.74 o
  20   9   7     1133.78     1313.46    197.43 o
   0  10   7     6921.35     6900.94    302.61 o
   1  10   7     4960.14     5234.67    191.70 o
   2  10   7      173.18      286.33     89.70 o
   3  10   7     3641.64     3642.28    158.18 o
   4  10   7     9715.39     9711.75    263.13 o
   5  10   7     2680.61     3527.68    156.81 o
   6  10   7      518.85      607.56    101.12 o
   7  10   7     1409.90     1318.14    115.86 o
   8  10   7    10046.96    10207.51    278.93 o
   9  10   7     4575.99     4372.74    196.70 o
  10  10   7      398.95      349.06    132.17 o
  11  10   7      173.22      349.57    133.25 o
  12  10   7     7827.56     7917.43    327.96 o
  13  10   7     6177.58     5582.79    251.86 o
  14  10   7      320.75      315.48    132.21 o
  15  10   7     1217.83      835.06    151.75 o
  16  10   7     8938.39     8871.37    352.86 o
  17  10   7     4117.45     4341.81    290.13 o
   1  11   7     7712.54     7353.11    273.49 o
   2  11   7     7353.77     7422.24    275.29 o
   3  11   7     7502.70     7251.73    272.98 o
   4  11   7       20.32      -56.21    130.49 o
   5  11   7     2626.28     2793.56    220.02 o
   6  11   7     6832.01     7477.88    337.53 o
   7  11   7    10152.52    10091.01    396.95 o
   8  11   7     2856.63     2660.05    197.65 o
   9  11   7       37.76       91.52    134.33 o
  10  11   7     4940.28     5457.04    274.22 o
  11  11   7    10741.55    10070.19    375.75 o
  12  11   7     4487.03     5100.65    272.16 o
  13  11   7      135.17      181.65    150.59 o
   0  12   7    13233.16    13557.70    678.60 o
   1  12   7      345.14      179.02    153.71 o
   2  12   7      106.87      -72.96    144.62 o
   3  12   7      248.57      310.91    159.01 o
   4  12   7    13638.69    13860.01    538.80 o
   5  12   7      162.09      442.57    163.87 o
   6  12   7        2.75        9.95    151.71 o
   7  12   7       38.88      231.09    160.17 o
   0   0   8   908809.25   965309.00  21790.80 o
   1   0   8     2339.96     2559.56     91.06 o
   2   0   8     7727.07     9247.64    227.04 o
   3   0   8     1884.69     2417.76     74.96 o
   4   0   8   460669.06   472374.06   8341.81 o
   5   0   8     9055.93    10780.35    207.37 o
   6   0   8    33117.04    37069.79    663.77 o
   7   0   8      893.30     1640.80     62.91 o
   8   0   8   234746.67   227541.39   3806.34 o
   9   0   8     2603.24     2598.92     82.26 o
  10   0   8    82580.21    79216.66   1390.62 o
  11   0   8      561.68      809.07     60.37 o
  12   0   8   215659.41   216522.47   3891.58 o
  13   0   8       38.97      358.46     66.84 o
  14   0   8    90660.70    94413.07   2596.56 o
  15   0   8     3206.26     3455.43    148.55 o
  16   0   8   127851.32   120617.90   2941.07 o
  17   0   8      672.36      620.58    162.65 o
  18   0   8    80726.79    80669.68   2541.35 o
  19   0   8    12636.96    12059.09    536.07 o
  20   0   8    39231.66    37748.69   2314.08 o
  21   0   8      229.57       86.45    201.91 o
  22   0   8    58322.48    51265.02   2643.06 o
  23   0   8     9292.82     9120.38    589.74 o
  24   0   8    11032.16    12187.96    545.65 o
  25   0   8      110.95      173.83    213.57 o
  26   0   8    40063.93    39427.27   1311.44 o
  27   0   8     3644.85     4034.20    344.94 o
  28   0   8     1058.60     1228.00    275.78 o
   1   1   8    16113.42    15749.06    187.66 o
   2   1   8     4043.12     4274.65     74.48 o
   3   1   8    19474.59    20177.14    244.69 o
   4   1   8      378.51      489.82     23.55 o
   5   1   8     4631.80     4830.32     72.45 o
   6   1   8        6.88        2.90     21.81 o
   7   1   8    16483.29    18587.83    249.50 o
   8   1   8       75.89       58.01     25.61 o
   9   1   8      193.12      179.71     33.22 o
  10   1   8       96.63       93.03     30.79 o
  11   1   8     6553.59     6556.58    112.59 o
  12   1   8     1272.23     1258.56     51.90 o
  13   1   8      483.03      497.50     45.34 o
  14   1   8       73.93       42.84     39.30 o
  15   1   8     2440.01     2045.71     77.12 o
  16   1   8     1094.09      914.75     82.49 o
  17   1   8       91.65      280.05    138.14 o
  18   1   8       12.77     -175.33     97.82 o
  19   1   8     3749.55     3374.21    186.09 o
  20   1   8      453.00      266.34    121.04 o
  21   1   8      561.23      632.49    138.25 o
  22   1   8      109.73      -24.85    133.52 o
  23   1   8     3798.11     3582.03    223.87 o
  24   1   8      203.87       39.91    146.70 o
  25   1   8      799.95      966.97    177.66 o
  26   1   8        9.90       65.57    164.67 o
  27   1   8     1971.31     1881.68    213.90 o
  28   1   8       79.28      110.18    175.46 o
   0   2   8   373494.38   367307.00   7909.21 o
   1   2   8      817.09      824.40     46.54 o
   2   2   8    10957.77    10761.50    170.63 o
   3   2   8      590.42      881.40     32.98 o
   4   2   8   354735.50   366228.81   4489.63 o
   5   2   8       28.32      252.47     31.25 o
   6   2   8    32406.16    35159.51    464.57 o
   7   2   8     1157.36     1741.73     54.44 o
   8   2   8   354179.38   356600.53   4881.87 o
   9   2   8     1026.63     1104.07     52.56 o
  10   2   8    48874.28    47212.42    695.90 o
  11   2   8     5319.12     5783.70    131.13 o
  12   2   8   202059.69   203694.11   3210.80 o
  13   2   8      432.23      466.06     44.25 o
  14   2   8    57376.16    58958.09    822.22 o
  15   2   8     3969.90     3838.56    106.80 o
  16   2   8    76370.51    74733.98   1190.74 o
  17   2   8      601.01      495.95     81.24 o
  18   2   8    72416.63    71891.61   1296.03 o
  19   2   8     7168.22     6888.33    211.19 o
  20   2   8    23417.94    22917.68    479.52 o
  21   2   8      237.21      411.17    108.09 o
  22   2   8    57369.23    55641.51   1436.04 o
  23   2   8     6131.89     6276.23    272.25 o
  24   2   8     7462.95     7434.75    368.44 o
  25   2   8      111.93      193.39    142.25 o
  26   2   8    32678.21    32524.04   1355.97 o
  27   2   8     2566.58     3111.24    221.63 o
  28   2   8     1306.98     1760.90    196.43 o
   1   3   8    93409.11    94292.03   2071.38 o
   2   3   8      791.50      636.68     50.20 o
   3   3   8    48771.42    45777.57    950.83 o
   4   3   8     2284.77     2156.47     64.79 o
   5   3   8    58959.38    60347.70    891.52 o
   6   3   8     4692.73     4727.41     97.59 o
   7   3   8    80271.10    80264.58   1155.89 o
   8   3   8     3118.33     3038.23     81.85 o
   9   3   8     5517.47     4862.76    106.60 o
  10   3   8     3919.23     4169.95     95.40 o
  11   3   8    92686.27    89267.16   1237.42 o
  12   3   8     2910.15     2984.93     90.69 o
  13   3   8     1366.42     1235.37     60.97 o
  14   3   8       90.98      185.68     47.44 o
  15   3   8    46783.18    44680.59    763.72 o
  16   3   8     2164.71     2302.86    106.64 o
  17   3   8       66.19      112.34     83.35 o
  18   3   8      900.14      811.94    109.06 o
  19   3   8    33350.25    33885.72    693.28 o
  20   3   8     2300.71     2354.99    164.70 o
  21   3   8     3939.03     4098.20    191.92 o
  22   3   8       74.58      152.37    116.25 o
  23   3   8    20987.34    21546.69    555.60 o
  24   3   8     2859.35     2397.06    187.31 o
  25   3   8     2690.68     2935.16    191.40 o
  26   3   8      174.58        5.13    144.42 o
  27   3   8     7054.80     6174.02    316.22 o
  28   3   8     1308.61     1004.61    201.44 o
   0   4   8   229390.16   230012.67   6074.90 o
   1   4   8        3.89      -22.08     45.72 o
   2   4   8     2748.93     2496.95     80.89 o
   3   4   8     1860.80     1996.44     56.13 o
   4   4   8   213231.56   220874.14   3089.44 o
   5   4   8      183.60      302.11     40.92 o
   6   4   8     9489.68     9862.02    167.70 o
   7   4   8     5203.85     5792.16    122.44 o
   8   4   8   142686.48   140583.23   2028.21 o
   9   4   8       78.14      100.54     42.01 o
  10   4   8    26244.22    26154.78    390.91 o
  11   4   8     3012.90     3379.37    102.78 o
  12   4   8    61493.04    59772.02    999.60 o
  13   4   8      168.56      243.03     54.92 o
  14   4   8    34042.68    35228.16    644.23 o
  15   4   8      675.62     1030.04     92.44 o
  16   4   8    47849.89    45626.89   1106.78 o
  17   4   8       43.42      215.71     94.20 o
  18   4   8    34763.11    33685.46    935.87 o
  19   4   8     1483.23     1640.39    151.65 o
  20   4   8    24041.29    23215.46    857.71 o
  21   4   8      632.53      839.52    138.63 o
  22   4   8    22806.16    21902.50    544.43 o
  23   4   8     2824.01     3006.53    223.46 o
  24   4   8     4318.81     4596.28    226.53 o
  25   4   8      456.28      375.65    143.81 o
  26   4   8    14195.88    14915.30    741.73 o
  27   4   8     1860.34     2116.07    203.15 o
   1   5   8    90943.11    90922.52   1428.76 o
   2   5   8     6889.35     6066.02    118.33 o
   3   5   8   133849.45   138744.53   1997.91 o
   4   5   8     2690.52     2882.29     75.59 o
   5   5   8    43778.82    40615.51    604.94 o
   6   5   8     2158.66     2495.29     78.56 o
   7   5   8   179274.80   177741.09   2872.23 o
   8   5   8      976.15     1373.49     68.15 o
   9   5   8    16494.86    16423.45    293.49 o
  10   5   8      392.98      754.55     74.28 o
  11   5   8   163461.61   160262.23   2484.62 o
  12   5   8     3635.84     4120.93    130.59 o
  13   5   8     5781.16     5639.58    187.06 o
  14   5   8        8.64      207.54     77.78 o
  15   5   8    99400.73    97861.80   2277.81 o
  16   5   8     7485.89     7951.21    274.25 o
  17   5   8       56.45      121.52    102.42 o
  18   5   8      259.70      415.33    112.15 o
  19   5   8    54005.11    51316.12   1967.92 o
  20   5   8     3846.84     4020.60    321.41 o
  21   5   8     3200.89     2684.31    181.85 o
  22   5   8     1103.55     1269.91    158.45 o
  23   5   8    27510.48    26885.96    963.50 o
  24   5   8     2269.98     2093.13    190.73 o
  25   5   8     5381.20     4952.37    265.34 o
  26   5   8     1339.27     1525.13    192.17 o
   0   6   8    43848.68    45953.25   1134.97 o
   1   6   8     1227.37     1298.41     62.28 o
   2   6   8     2188.37     2384.82     80.68 o
   3   6   8     3964.96     4024.23    103.29 o
   4   6   8    41983.86    44112.19    737.45 o
   5   6   8      635.19      627.09     49.96 o
   6   6   8     8678.40     9316.33    190.24 o
   7   6   8     1035.15     1378.72     72.20 o
   8   6   8    35435.16    34673.79    596.32 o
   9   6   8     2470.36     2668.46     98.53 o
  10   6   8     9429.98     8936.63    210.98 o
  11   6   8     1985.57     2095.88     99.82 o
  12   6   8    20089.04    20865.53    394.17 o
  13   6   8     2767.77     2686.97    121.67 o
  14   6   8     2645.48     3429.88    137.91 o
  15   6   8     1453.45     1521.38    123.03 o
  16   6   8    16716.38    15602.19    641.69 o
  17   6   8     1257.43     1295.83    128.44 o
  18   6   8     4504.62     4084.06    188.63 o
  19   6   8       14.74       83.37    111.75 o
  20   6   8     5871.13     5402.33    305.00 o
  21   6   8     1390.39     1315.33    158.17 o
  22   6   8     6050.16     5400.88    375.09 o
  23   6   8       19.91      134.32    149.65 o
  24   6   8     1330.37     1313.14    175.66 o
  25   6   8      849.81      873.29    178.55 o
   1   7   8    84848.40    84635.43   1456.57 o
   2   7   8      844.03      456.15     97.99 o
   3   7   8   173175.80   174767.08   2969.91 o
   4   7   8      831.84     1087.30     89.19 o
   5   7   8    43586.04    43049.62    764.79 o
   6   7   8      986.34     1354.08    111.18 o
   7   7   8   166816.11   167510.36   2978.59 o
   8   7   8     4080.83     4522.64    150.80 o
   9   7   8    27274.17    27013.08    530.57 o
  10   7   8      353.15      511.97     80.28 o
  11   7   8   115859.41   112915.34   1953.23 o
  12   7   8     5452.53     6210.38    204.64 o
  13   7   8     3058.92     3695.38    152.67 o
  14   7   8       50.05      313.11     95.78 o
  15   7   8    97765.73    93502.74   1871.25 o
  16   7   8     3020.81     3786.89    183.75 o
  17   7   8      214.59      196.03    109.55 o
  18   7   8      770.01     1309.17    138.72 o
  19   7   8    65106.60    65351.52   2288.03 o
  20   7   8     2106.18     2138.02    167.31 o
  21   7   8     1527.54     1394.54    160.45 o
  22   7   8     1397.76     1835.96    179.56 o
  23   7   8    28960.71    30613.50   1270.07 o
   0   8   8     1808.22     2017.15    221.87 o
   1   8   8     1697.10     2141.20    109.38 o
   2   8   8      186.37      469.42     77.37 o
   3   8   8     4988.63     4935.63    163.79 o
   4   8   8      507.93      590.89     82.26 o
   5   8   8     3372.50     3549.84    139.89 o
   6   8   8     1245.95     1469.01    100.04 o
   7   8   8     1131.92     1203.10     97.35 o
   8   8   8       48.24      213.74     76.21 o
   9   8   8     9771.40     9173.00    232.39 o
  10   8   8       23.08      370.68     81.12 o
  11   8   8      109.68       84.70     82.75 o
  12   8   8       10.28      195.33     93.52 o
  13   8   8     6232.73     5888.05    226.83 o
  14   8   8       41.71       34.89    100.00 o
  15   8   8      247.15      251.20    106.45 o
  16   8   8      995.33     1071.14    135.79 o
  17   8   8     1475.33     1549.55    150.69 o
  18   8   8       17.82      102.87    121.95 o
  19   8   8        0.70     -219.34    120.53 o
  20   8   8      470.40      447.98    145.82 o
  21   8   8     1468.70     1323.14    191.35 o
   1   9   8    63488.96    63923.71   1248.92 o
   2   9   8      311.17       55.27     99.05 o
   3   9   8    81953.27    80083.09   1546.88 o
   4   9   8        9.69      628.83    103.43 o
   5   9   8    46768.28    47602.78    949.23 o
   6   9   8       95.17      207.47     96.75 o
   7   9   8    89513.05    89356.80   1722.84 o
   8   9   8     1911.37     2534.58    146.85 o
   9   9   8    20765.00    19957.30    510.73 o
  10   9   8        6.54      354.31    110.47 o
  11   9   8    90978.40    87163.84   1697.48 o
  12   9   8     3150.90     3753.33    172.60 o
  13   9   8     1149.94     1528.07    134.19 o
  14   9   8      106.38      656.83    122.07 o
  15   9   8    71332.20    68400.20   1367.88 o
  16   9   8     1420.16     1931.54    168.41 o
  17   9   8      335.34      293.47    158.38 o
  18   9   8      998.44     1140.56    251.41 o
  19   9   8    40026.82    40689.96   1778.48 o
   0  10   8     3263.14     4124.14    267.51 o
   1  10   8     3087.42     3426.95    172.84 o
   2  10   8       47.49      505.35    109.89 o
   3  10   8     1898.50     2012.69    144.82 o
   4  10   8     9170.62     9595.99    299.51 o
   5  10   8     6344.84     6252.96    239.65 o
   6  10   8     1707.84     1901.21    147.81 o
   7  10   8     1416.51     1570.63    138.30 o
   8  10   8    12417.33    12683.23    379.43 o
   9  10   8     5893.24     5662.65    223.89 o
  10  10   8     4857.76     5263.32    236.31 o
  11  10   8      162.02      253.81    135.11 o
  12  10   8     7647.84     8262.80    342.21 o
  13  10   8     5726.44     5141.39    288.79 o
  14  10   8     6452.32     7155.51    294.29 o
  15  10   8      188.14      369.72    145.29 o
  16  10   8     3035.37     3405.69    219.88 o
   1  11   8    33054.36    30830.99    891.88 o
   2  11   8     1395.20     1245.97    207.65 o
   3  11   8    38537.65    37967.86   1071.93 o
   4  11   8      260.85      490.47    161.22 o
   5  11   8    17607.45    16893.90    743.13 o
   6  11   8      785.66      965.00    168.30 o
   7  11   8    38532.92    38489.60   1084.78 o
   8  11   8       36.30      571.65    162.67 o
   9  11   8     5633.80     6199.92    293.04 o
  10  11   8     1265.61     1404.71    180.12 o
  11  11   8    41025.90    39819.96   1073.68 o
  12  11   8      348.33      909.42    171.63 o
   0  12   8    28426.63    30280.33   1622.88 o
   1  12   8     2821.89     2671.84    228.14 o
   2  12   8      335.11      227.52    163.69 o
   3  12   8      120.08      275.48    164.04 o
   1   1   9    63913.52    66136.94    807.98 o
   2   1   9   545687.56   571472.88   7080.40 o
   3   1   9    88222.82    93124.47   1166.45 o
   4   1   9    23413.90    24663.42    316.14 o
   5   1   9    29219.04    29305.13    374.03 o
   6   1   9   450478.72   458908.31   5565.26 o
   7   1   9    76090.97    79353.52    960.25 o
   8   1   9    49801.93    53364.24    672.30 o
   9   1   9    12755.01    12427.39    190.65 o
  10   1   9   218961.75   211086.27   2783.75 o
  11   1   9    46278.33    45250.20    626.58 o
  12   1   9    79301.26    80398.06   1140.89 o
  13   1   9     5857.46     6673.13    137.30 o
  14   1   9   102328.57    98655.20   1355.87 o
  15   1   9    34123.39    33547.46    684.34 o
  16   1   9    96745.37    98078.90   1866.08 o
  17   1   9      674.28     1256.89    117.38 o
  18   1   9    73244.36    71354.91   1446.35 o
  19   1   9    37354.83    36420.36   1173.65 o
  20   1   9    93360.52    88799.84   2101.50 o
  21   1   9     1074.36     1679.76    155.05 o
  22   1   9    23137.63    22541.23    569.09 o
  23   1   9    16333.00    16654.17    551.70 o
  24   1   9    56602.18    57292.19   1703.81 o
  25   1   9      705.76     1201.41    191.70 o
  26   1   9     2176.67     2232.16    220.63 o
  27   1   9     6238.57     6665.96    328.46 o
  28   1   9    28896.44    30811.17    767.68 o
   0   2   9    26330.74    26478.47    614.91 o
   1   2   9    59772.69    61322.54    926.13 o
   2   2   9      604.72      680.22     43.70 o
   3   2   9    25262.71    26214.38    353.46 o
   4   2   9    12490.89    12674.28    182.82 o
   5   2   9    45378.45    44128.80    592.81 o
   6   2   9      476.01      689.71     35.69 o
   7   2   9    13522.66    13210.25    196.48 o
   8   2   9     8095.02     7976.08    129.80 o
   9   2   9    29120.62    27977.22    396.92 o
  10   2   9      335.87      383.04     44.15 o
  11   2   9     4943.32     4941.55    114.60 o
  12   2   9     4481.92     4281.75    114.21 o
  13   2   9    37918.75    37873.55    602.02 o
  14   2   9     1938.73     1824.92     84.22 o
  15   2   9      245.31      262.91     71.22 o
  16   2   9      980.07     1110.26    119.82 o
  17   2   9    31516.95    31939.50    617.12 o
  18   2   9     3866.39     3809.23    156.21 o
  19   2   9     2915.24     3386.01    169.76 o
  20   2   9     1390.49     1368.47    170.65 o
  21   2   9    12625.46    12565.03    361.35 o
  22   2   9     2150.25     1937.81    168.88 o
  23   2   9     1753.05     1965.46    177.56 o
  24   2   9     1641.96     1632.95    178.34 o
  25   2   9     6129.52     5830.29    273.33 o
  26   2   9      830.72      840.00    166.77 o
  27   2   9     1306.13     1184.38    185.39 o
   1   3   9    33310.09    33229.80    618.21 o
   2   3   9   344813.66   354513.41   6335.12 o
   3   3   9    48319.42    46742.77   1047.19 o
   4   3   9    11234.04    11916.91    224.82 o
   5   3   9    20195.38    20653.05    295.27 o
   6   3   9   215512.11   214018.02   2919.56 o
   7   3   9    48912.89    49166.11    747.60 o
   8   3   9    46834.63    48240.59    688.72 o
   9   3   9     9534.95     9610.53    188.31 o
  10   3   9   168921.28   162811.34   2571.37 o
  11   3   9    41948.57    40489.14    643.99 o
  12   3   9    57875.47    57105.96    885.12 o
  13   3   9     2529.42     2957.09    112.95 o
  14   3   9   104876.51   102225.11   2041.12 o
  15   3   9    30583.89    29735.34    645.14 o
  16   3   9    45660.36    47302.70    983.23 o
  17   3   9      991.79     1634.82    133.84 o
  18   3   9    38019.75    36262.81    784.59 o
  19   3   9    22871.34    22812.23    506.37 o
  20   3   9    49755.10    48889.05   1015.50 o
  21   3   9      132.52      472.10    121.83 o
  22   3   9     8171.21     8118.73    276.57 o
  23   3   9     9856.24     9678.17    374.62 o
  24   3   9    38255.26    38395.71    840.15 o
  25   3   9      561.64      871.30    169.82 o
  26   3   9     1972.77     2296.26    206.67 o
  27   3   9     4418.13     4849.04    292.36 o
   0   4   9    44624.77    40898.30   1447.11 o
   1   4   9   105512.75   104177.20   2293.24 o
   2   4   9        8.04       51.31     65.55 o
   3   4   9    73674.29    74302.92   1206.92 o
   4   4   9    30367.47    29614.40    431.71 o
   5   4   9   133162.41   130631.72   1883.71 o
   6   4   9      383.69      754.07     45.20 o
   7   4   9    59596.86    58123.80    856.29 o
   8   4   9    33859.84    32555.86    496.87 o
   9   4   9   114402.66   110977.44   1515.42 o
  10   4   9     5418.62     5412.98    117.90 o
  11   4   9     6523.37     6428.67    142.85 o
  12   4   9    24202.44    24210.60    413.22 o
  13   4   9   105608.58   101748.91   1736.21 o
  14   4   9     6093.54     6690.30    211.51 o
  15   4   9     3097.99     3541.20    158.43 o
  16   4   9     4685.62     4626.46    192.08 o
  17   4   9    86333.53    83548.52   1772.26 o
  18   4   9     5091.46     5187.77    215.28 o
  19   4   9     3426.36     3840.18    193.48 o
  20   4   9     1851.71     2213.03    167.61 o
  21   4   9    40816.52    40088.54    885.16 o
  22   4   9     4688.12     4187.58    217.70 o
  23   4   9     2433.36     2542.17    176.32 o
  24   4   9     2332.48     3181.00    198.15 o
  25   4   9    16250.60    17140.33    490.78 o
  26   4   9     3445.15     3711.64    239.25 o
   1   5   9    15811.17    15477.63    266.96 o
   2   5   9   130843.97   135043.50   2020.76 o
   3   5   9    28885.32    29991.28    451.28 o
   4   5   9     9088.66     9183.89    180.02 o
   5   5   9     2278.57     2573.75     73.48 o
   6   5   9    59358.64    59907.10    916.87 o
   7   5   9    17034.15    17234.94    302.11 o
   8   5   9    11635.08    12431.16    240.01 o
   9   5   9     2261.19     2270.88     90.63 o
  10   5   9    52672.54    51878.46    835.64 o
  11   5   9    18710.55    17159.60    342.47 o
  12   5   9    15710.33    15755.67    322.63 o
  13   5   9     2756.10     2963.25    141.28 o
  14   5   9    45562.93    43961.16   1291.63 o
  15   5   9    16648.91    16204.65    463.22 o
  16   5   9    20696.82    21269.00    737.92 o
  17   5   9     2031.25     2434.84    156.88 o
  18   5   9    18117.68    17863.19    702.01 o
  19   5   9     8213.16     7894.44    363.21 o
  20   5   9    16904.84    17289.08    704.33 o
  21   5   9       27.71      248.42    132.29 o
  22   5   9     2937.31     3264.35    200.94 o
  23   5   9     2838.64     2422.28    192.24 o
  24   5   9     8907.53     8871.42    540.38 o
  25   5   9      269.69      289.41    162.03 o
   0   6   9    59471.21    57625.64   1413.79 o
   1   6   9   128551.90   126796.43   2155.61 o
   2   6   9      125.16       39.37     72.87 o
   3   6   9    80376.59    82375.17   1414.78 o
   4   6   9    42184.76    42626.46    713.95 o
   5   6   9   166734.34   168024.33   2719.40 o
   6   6   9     1840.48     2353.27     89.37 o
   7   6   9    36439.12    37169.77    634.15 o
   8   6   9    34825.36    34871.38    598.20 o
   9   6   9   190809.55   193807.06   3427.27 o
  10   6   9     8615.96     9260.25    220.65 o
  11   6   9     8251.99     8479.11    221.13 o
  12   6   9    29497.96    30283.67    626.09 o
  13   6   9   152168.81   148070.91   2837.63 o
  14   6   9     7978.26     9033.92    293.63 o
  15   6   9      359.84      793.56    111.39 o
  16   6   9    13371.07    13717.12    463.93 o
  17   6   9    88573.08    85309.10   1901.97 o
  18   6   9     5165.32     5498.22    228.41 o
  19   6   9     2063.32     1771.88    152.21 o
  20   6   9     3071.59     3234.70    196.00 o
  21   6   9    44407.18    45537.88   1540.52 o
  22   6   9     4746.25     4206.95    268.78 o
  23   6   9     6988.15     6973.75    394.57 o
  24   6   9     1478.06     2325.04    225.43 o
   1   7   9     3365.92     3584.44    109.48 o
   2   7   9     1791.12     2025.77     89.96 o
   3   7   9     5540.63     5551.76    142.38 o
   4   7   9     2118.29     2164.79     87.93 o
   5   7   9      444.89      558.57     76.25 o
   6   7   9    11372.89    11768.78    276.54 o
   7   7   9     2855.87     3146.52    122.32 o
   8   7   9     1175.12     1736.25     99.46 o
   9   7   9     1060.62     1078.67     97.44 o
  10   7   9    15042.18    15026.44    351.32 o
  11   7   9     3629.98     3722.61    155.97 o
  12   7   9      541.13      752.12    104.60 o
  13   7   9     1031.69     1041.10    116.96 o
  14   7   9     3863.40     4071.65    184.07 o
  15   7   9     1828.48     1590.81    129.59 o
  16   7   9      462.15      361.78    110.34 o
  17   7   9      421.94      471.98    118.93 o
  18   7   9      807.99      791.52    131.70 o
  19   7   9     1053.38      712.51    131.74 o
  20   7   9      671.56      550.70    136.86 o
  21   7   9       27.51       13.91    138.15 o
  22   7   9      281.60      380.05    154.86 o
   0   8   9    30363.17    29187.52    852.21 o
   1   8   9    95061.18    96225.55   1836.57 o
   2   8   9      627.07      558.06    133.63 o
   3   8   9    82457.33    83046.95   1596.59 o
   4   8   9    39923.56    39282.04    788.46 o
   5   8   9   110217.66   111615.70   2256.64 o
   6   8   9     2656.95     3069.24    158.17 o
   7   8   9    31187.81    32184.24    751.01 o
   8   8   9    38595.56    38296.02    883.51 o
   9   8   9   156762.44   150479.34   3001.20 o
  10   8   9     6419.06     7705.54    235.09 o
  11   8   9     4455.48     5343.35    196.53 o
  12   8   9    17647.08    19005.24    441.01 o
  13   8   9   120407.17   117102.36   2255.07 o
  14   8   9     7503.44     8387.47    327.20 o
  15   8   9      276.22      592.86    128.03 o
  16   8   9    12499.59    12815.31    366.75 o
  17   8   9    64308.46    63319.72   2144.67 o
  18   8   9     5135.35     5393.02    264.95 o
  19   8   9     1465.35     1417.47    187.95 o
  20   8   9     5823.94     6351.91    401.49 o
   1   9   9      234.62      191.35     92.66 o
   2   9   9     3804.91     4288.12    201.64 o
   3   9   9      109.31      201.94     94.83 o
   4   9   9     1249.65     1577.99    125.08 o
   5   9   9      292.34      391.08    101.53 o
   6   9   9     4693.14     4771.16    199.18 o
   7   9   9      883.02      949.59    118.86 o
   8   9   9     2864.66     3057.27    164.03 o
   9   9   9       62.12      258.49    107.70 o
  10   9   9     4196.22     4618.73    198.11 o
  11   9   9      123.22      -54.65     97.39 o
  12   9   9     2068.56     2183.32    144.88 o
  13   9   9       66.72      173.25    106.33 o
  14   9   9     2256.29     2777.40    164.51 o
  15   9   9        1.86        3.17    112.84 o
  16   9   9     1744.67     2069.13    166.18 o
  17   9   9        6.81      141.87    139.54 o
  18   9   9      340.12      496.49    171.67 o
   0  10   9    12241.12    10520.25    460.61 o
   1  10   9    57685.74    56903.73   1281.74 o
   2  10   9      186.20      180.27    125.25 o
   3  10   9    28784.22    28125.85    800.94 o
   4  10   9    23779.94    22710.77    570.42 o
   5  10   9    75936.34    74924.98   1660.73 o
   6  10   9      682.24     1155.81    142.35 o
   7  10   9    13024.94    13480.67    430.02 o
   8  10   9    29827.93    30049.68    887.76 o
   9  10   9    75200.63    73805.57   1564.61 o
  10  10   9     2699.67     3333.20    186.32 o
  11  10   9     5371.76     5643.45    291.85 o
  12  10   9    11365.16    12582.81    443.46 o
  13  10   9    53820.23    51358.09   1384.30 o
  14  10   9     5138.94     5577.74    291.81 o
   1  11   9     1290.44     1235.88    174.77 o
   2  11   9    30677.07    31282.79    900.26 o
   3  11   9      946.68      977.57    166.88 o
   4  11   9     1623.80     1843.67    189.94 o
   5  11   9      704.40      614.02    163.05 o
   6  11   9    18717.77    18919.32    600.76 o
   7  11   9     1481.55     1480.73    186.95 o
   8  11   9     5364.06     6129.53    307.64 o
   9  11   9      205.61      354.44    150.77 o
   0   0  10   127811.92   141245.20   4027.70 o
   1   0  10    90041.98    95683.91   1706.90 o
   2   0  10      328.10      342.48     52.37 o
   3   0  10   108461.31   118081.70   2234.61 o
   4   0  10   121289.57   125439.41   2232.79 o
   5   0  10    52658.83    56537.55    986.99 o
   6   0  10     9524.27     9705.61    187.81 o
   7   0  10    58747.16    57061.27    997.78 o
   8   0  10    63717.48    62490.65   1156.62 o
   9   0  10    61461.42    59012.90   1056.65 o
  10   0  10    32369.80    31019.60    637.98 o
  11   0  10     5005.10     5438.27    167.96 o
  12   0  10    15743.33    15464.97    340.21 o
  13   0  10    52532.82    55581.90   1364.61 o
  14   0  10    39771.96    40854.55   1028.35 o
  15   0  10     4459.77     3969.47    278.34 o
  16   0  10     6477.35     7433.80    301.94 o
  17   0  10    48649.48    46579.55   1262.37 o
  18   0  10    54258.82    53805.03   1589.09 o
  19   0  10     4663.90     4298.12    257.72 o
  20   0  10     1034.41      698.31    164.90 o
  21   0  10    30823.32    29051.29   1393.61 o
  22   0  10    44285.59    44125.89   1817.22 o
  23   0  10      440.27     1003.79    237.85 o
  24   0  10      193.80      376.17    325.11 o
  25   0  10    16449.52    16557.13    862.41 o
  26   0  10    16824.32    18241.67    752.90 o
  27   0  10       70.42       65.48    244.61 o
   1   1  10      729.52      682.98     31.50 o
   2   1  10      148.29      161.09     23.35 o
   3   1  10     3291.49     3249.99     72.83 o
   4   1  10      853.53      930.93     35.27 o
   5   1  10     4338.14     4801.34     85.21 o
   6   1  10     8575.41     9291.35    141.94 o
   7   1  10     4765.94     5061.58     86.80 o
   8   1  10      593.75      553.80     35.29 o
   9   1  10     2242.89     2290.21     71.34 o
  10   1  10     4003.25     3968.49     86.58 o
  11   1  10     3963.51     3991.15     95.75 o
  12   1  10     1268.37     1201.50     57.56 o
  13   1  10     1811.70     2112.78    102.28 o
  14   1  10      346.21      310.82     77.15 o
  15   1  10     5085.03     5010.18    171.87 o
  16   1  10     1980.35     1901.16    152.46 o
  17   1  10     1471.15     1468.34    125.35 o
  18   1  10      696.38      569.38    119.08 o
  19   1  10     2779.01     2546.62    165.70 o
  20   1  10       97.30      158.07    118.51 o
  21   1  10       26.81     -165.92    118.66 o
  22   1  10      476.61      347.87    138.32 o
  23   1  10      465.64      332.79    141.18 o
  24   1  10        8.77       39.97    130.51 o
  25   1  10      500.21      265.22    143.06 o
  26   1  10      140.73      128.40    141.47 o
  27   1  10       68.78      163.11    166.89 o
   0   2  10   105094.48   108587.49   2431.40 o
   1   2  10   108957.47   110901.33   1756.99 o
   2   2  10     4409.40     4477.74    126.34 o
   3   2  10    30624.87    32077.58    446.58 o
   4   2  10    82358.65    82839.56   1063.44 o
   5   2  10    95021.40    98907.79   1269.57 o
   6   2  10    17398.93    18043.79    275.74 o
   7   2  10    16841.22    15561.03    227.28 o
   8   2  10    34369.93    33517.33    451.94 o
   9   2  10    50577.86    50432.22    670.33 o
  10   2  10    23445.50    22965.13    345.40 o
  11   2  10    17363.07    17087.64    269.09 o
  12   2  10    11984.63    12200.99    241.17 o
  13   2  10    34250.95    35238.25    698.32 o
  14   2  10    32292.85    32888.02    658.61 o
  15   2  10    12143.24    11754.60    306.24 o
  16   2  10     9299.24     9346.47    252.22 o
  17   2  10    42344.70    41338.57    824.02 o
  18   2  10    37506.23    38486.73    825.43 o
  19   2  10     1594.82     1508.66    142.22 o
  20   2  10     1541.63     1421.75    147.26 o
  21   2  10    29273.93    29340.96    711.36 o
  22   2  10    24093.46    24350.24    655.30 o
  23   2  10      163.01      127.64    139.17 o
  24   2  10      756.55      900.14    161.37 o
  25   2  10    14953.30    15551.72    579.70 o
  26   2  10    12242.98    12537.04    608.80 o
   1   3  10    17323.40    17237.00    317.12 o
   2   3  10    32015.72    32387.58    645.37 o
   3   3  10    40742.71    39534.51    683.37 o
   4   3  10      778.16      631.65     41.58 o
   5   3  10     7299.77     7502.62    125.57 o
   6   3  10    21093.16    21124.30    304.08 o
   7   3  10    32802.57    32776.93    439.26 o
   8   3  10      673.35      636.51     42.13 o
   9   3  10     5737.12     5524.73    109.73 o
  10   3  10     8454.73     8077.39    145.33 o
  11   3  10    24987.26    24761.47    439.92 o
  12   3  10      686.18      768.94     76.90 o
  13   3  10      578.61      813.70     95.12 o
  14   3  10     7270.14     7160.15    222.16 o
  15   3  10    19934.60    19127.61    447.63 o
  16   3  10     6798.77     6538.33    227.53 o
  17   3  10     8641.67     8910.29    254.24 o
  18   3  10     7363.00     6856.93    232.35 o
  19   3  10    12860.61    12323.27    326.10 o
  20   3  10     2350.79     2060.97    149.41 o
  21   3  10     5327.75     5259.70    227.25 o
  22   3  10     3146.06     3055.24    187.39 o
  23   3  10     8299.46     8767.85    328.39 o
  24   3  10      315.86      420.65    150.08 o
  25   3  10     3236.40     2760.99    210.51 o
  26   3  10     1754.25     1909.86    218.69 o
   0   4  10    19273.76    18885.13    609.19 o
   1   4  10    47928.04    45474.36    896.47 o
   2   4  10     3045.42     2673.92    114.77 o
   3   4  10    24968.03    26023.65    507.03 o
   4   4  10    18260.84    18563.18    338.35 o
   5   4  10    39610.55    40639.93    647.54 o
   6   4  10    11847.12    11869.66    213.65 o
   7   4  10    14043.97    13186.05    227.61 o
   8   4  10    17259.01    16197.78    295.54 o
   9   4  10    41599.91    41268.07    751.87 o
  10   4  10    13784.95    14060.13    266.20 o
  11   4  10     7919.19     7552.68    218.59 o
  12   4  10     9498.03     9358.51    374.55 o
  13   4  10    36679.59    35748.79    870.58 o
  14   4  10    10962.45    11038.48    360.79 o
  15   4  10     6504.82     6275.69    212.80 o
  16   4  10     2085.41     2219.37    163.10 o
  17   4  10    31081.51    30280.47    704.72 o
  18   4  10     8962.14     9032.87    286.24 o
  19   4  10     1800.36     1839.28    152.74 o
  20   4  10        1.76       61.84    116.50 o
  21   4  10    15947.87    16205.53    404.15 o
  22   4  10     8117.81     8759.11    301.73 o
  23   4  10      288.59      224.22    137.24 o
  24   4  10      753.07      855.86    154.11 o
  25   4  10     6434.00     6088.37    287.04 o
   1   5  10    58509.17    58641.99   1068.59 o
   2   5  10    38348.74    38429.55    678.40 o
   3   5  10    40893.32    41542.78    639.86 o
   4   5  10      158.45      215.29     49.46 o
   5   5  10    20161.37    20078.06    336.97 o
   6   5  10    50200.73    49106.99    806.72 o
   7   5  10    33816.86    34582.78    581.49 o
   8   5  10      499.03      588.33     61.21 o
   9   5  10      160.35      342.81     64.55 o
  10   5  10    33910.99    33553.32    675.51 o
  11   5  10    55848.69    54023.56   1052.02 o
  12   5  10     4401.24     4424.89    166.79 o
  13   5  10     2375.69     2509.76    133.87 o
  14   5  10    16560.87    16862.14    521.12 o
  15   5  10    43764.61    44061.02    924.54 o
  16   5  10     3967.55     4048.37    226.43 o
  17   5  10     5376.51     5432.60    210.91 o
  18   5  10    11018.36    11136.54    599.76 o
  19   5  10    18662.12    17675.03    779.96 o
  20   5  10     2473.63     2185.87    168.67 o
  21   5  10     7819.53     7303.19    409.84 o
  22   5  10     5266.19     5890.15    268.67 o
  23   5  10     9345.99     9436.95    465.44 o
  24   5  10     1963.86     1979.53    191.05 o
   0   6  10     3378.16     3318.16    135.48 o
   1   6  10    14904.10    15557.91    295.21 o
   2   6  10       63.05      147.05     46.47 o
   3   6  10     5802.99     6225.29    144.29 o
   4   6  10       18.40       80.58     39.76 o
   5   6  10    20697.91    21565.48    379.13 o
   6   6  10       30.50      211.87     49.83 o
   7   6  10     7223.45     6809.60    170.76 o
   8   6  10      185.13      250.85     75.18 o
   9   6  10    28534.75    26610.79    613.23 o
  10   6  10     2136.28     2203.69    125.23 o
  11   6  10     8161.23     7917.48    234.76 o
  12   6  10      987.12     1068.13    104.46 o
  13   6  10    16110.78    16142.01    427.66 o
  14   6  10     1513.71     1715.39    145.58 o
  15   6  10     4247.07     3762.65    188.89 o
  16   6  10        5.03       13.13     98.03 o
  17   6  10     8313.11     7554.77    346.96 o
  18   6  10      302.12      362.23    117.93 o
  19   6  10       79.10     -199.62    114.23 o
  20   6  10      759.98      869.07    145.88 o
  21   6  10     5174.19     4743.42    273.67 o
  22   6  10      255.70      162.62    139.07 o
  23   6  10       41.56     -105.39    165.17 o
   1   7  10    14571.76    14707.63    317.62 o
   2   7  10    39904.75    39663.50    778.75 o
   3   7  10    33193.52    32698.28    692.11 o
   4   7  10       63.14       58.53     75.74 o
   5   7  10     7306.54     7141.95    221.28 o
   6   7  10    51167.98    52054.00   1158.33 o
   7   7  10    62075.14    61585.27   1357.73 o
   8   7  10     2777.22     3076.33    141.11 o
   9   7  10     1868.52     2251.68    128.10 o
  10   7  10    48549.70    47206.87    947.95 o
  11   7  10    59122.47    58818.87   1224.48 o
  12   7  10     6334.78     6344.00    297.65 o
  13   7  10      193.93      266.13    103.68 o
  14   7  10    23194.71    22405.30    529.86 o
  15   7  10    31660.13    30883.61    745.76 o
  16   7  10     3745.34     3511.63    174.83 o
  17   7  10     4484.26     4756.05    218.13 o
  18   7  10    10972.70    11218.07    323.46 o
  19   7  10    13402.34    13108.79    500.09 o
  20   7  10     3136.29     2734.34    181.07 o
  21   7  10     9715.42     9744.53    366.86 o
   0   8  10     9751.46     9750.75    388.83 o
   1   8  10     5515.55     5370.61    191.09 o
   2   8  10      552.27      729.11     93.16 o
   3   8  10     2952.92     3066.05    144.42 o
   4   8  10     9565.03     9732.45    280.33 o
   5   8  10     4379.24     5464.76    199.43 o
   6   8  10      131.00      268.80     89.04 o
   7   8  10     2198.67     2072.67    130.38 o
   8   8  10     4393.75     4981.87    198.36 o
   9   8  10     3708.44     3234.56    170.83 o
  10   8  10     1897.16     1906.68    125.00 o
  11   8  10      485.76      492.13     97.59 o
  12   8  10     1991.26     2127.69    135.52 o
  13   8  10     2476.89     2332.47    152.04 o
  14   8  10     3984.78     4058.42    191.61 o
  15   8  10      452.16      360.11    118.51 o
  16   8  10     2446.73     2456.07    170.00 o
  17   8  10     3679.01     3306.86    191.46 o
  18   8  10     2327.04     2271.33    177.71 o
  19   8  10       83.65       63.87    136.58 o
   1   9  10    10049.56     9975.87    296.98 o
   2   9  10    47436.47    46823.80   1059.91 o
   3   9  10    18855.98    18243.21    466.31 o
   4   9  10     1340.19     1020.02    128.26 o
   5   9  10     3944.82     4511.46    193.70 o
   6   9  10    30510.64    30381.77    719.29 o
   7   9  10    25987.62    25955.52    630.43 o
   8   9  10     4706.74     4867.14    226.28 o
   9   9  10       21.89      386.95    111.89 o
  10   9  10    32431.73    30783.08    705.36 o
  11   9  10    20977.71    21080.37    514.81 o
  12   9  10     3339.68     3298.84    168.73 o
  13   9  10     1399.19     1746.76    142.02 o
  14   9  10    26636.89    25844.42    609.31 o
  15   9  10    16311.13    16398.73    470.49 o
  16   9  10     1838.38     1680.71    161.16 o
   0  10  10    21819.00    23833.70    829.98 o
   1  10  10      110.23      135.06    107.06 o
   2  10  10      699.52      774.28    122.19 o
   3  10  10        5.34      106.76    107.86 o
   4  10  10    17445.82    17498.18    457.31 o
   5  10  10       30.63       -7.10    107.86 o
   6  10  10     5005.98     5221.68    219.01 o
   7  10  10      775.50      869.06    127.46 o
   8  10  10    13337.27    13236.38    380.37 o
   9  10  10      616.78      585.42    121.35 o
  10  10  10     6090.06     6095.19    239.89 o
  11  10  10        5.30      155.22    127.04 o
  12  10  10    11334.44    11439.01    418.92 o
   1  11  10      480.85      399.18    177.61 o
   2  11  10    29268.53    28163.59    820.31 o
   3  11  10     3471.82     3425.07    225.65 o
   4  11  10      122.58     -149.91    138.13 o
   5  11  10      520.93      783.06    215.60 o
   6  11  10    26442.79    26300.22    780.78 o
   1   1  11      668.15      881.76     63.65 o
   2   1  11       96.17      159.32     24.35 o
   3   1  11      913.56     1130.10     42.27 o
   4   1  11     1136.91     1271.91     48.66 o
   5   1  11       16.38      140.84     27.21 o
   6   1  11     1711.88     1888.60     52.93 o
   7   1  11     4826.32     4686.25     90.41 o
   8   1  11     5238.92     5270.43    103.09 o
   9   1  11     1969.74     1899.30     61.69 o
  10   1  11     2609.21     2784.59     85.70 o
  11   1  11     2642.16     2465.74    100.55 o
  12   1  11     7154.19     6544.66    171.01 o
  13   1  11     1133.61     1131.91     87.37 o
  14   1  11     4845.59     5099.07    168.23 o
  15   1  11        4.23      110.61     78.05 o
  16   1  11    12428.04    11179.82    297.13 o
  17   1  11      755.15      546.21    100.49 o
  18   1  11    11695.79    10297.06    314.95 o
  19   1  11      108.38      222.91    102.63 o
  20   1  11    11587.25    11138.44    303.36 o
  21   1  11      691.08      716.08    124.45 o
  22   1  11    11595.74    10370.24    383.12 o
  23   1  11       20.52       53.18    119.12 o
  24   1  11     4843.62     4765.57    234.07 o
  25   1  11     1065.29      653.00    155.59 o
  26   1  11     8426.68     8764.94    353.29 o
   0   2  11       37.07      152.51     51.07 o
   1   2  11     1351.04     1573.08     62.65 o
   2   2  11     5656.19     5817.00    109.24 o
   3   2  11      907.35      968.22     37.84 o
   4   2  11     1294.91     1269.85     41.12 o
   5   2  11     1465.57     1501.12     46.23 o
   6   2  11     2995.11     3050.74     65.59 o
   7   2  11     1248.40     1210.04     44.27 o
   8   2  11     1764.31     1827.15     55.44 o
   9   2  11     6963.31     6444.74    121.48 o
  10   2  11     1732.99     1704.95     70.53 o
  11   2  11     1430.87     1307.91     77.31 o
  12   2  11      133.00      125.69     62.75 o
  13   2  11     3356.34     3446.76    138.24 o
  14   2  11      116.27      134.26     76.54 o
  15   2  11      534.71      517.82     90.51 o
  16   2  11      775.43      798.65    104.37 o
  17   2  11      189.37      125.93    104.09 o
  18   2  11      949.18      796.94    124.90 o
  19   2  11     2070.41     2001.25    158.56 o
  20   2  11       28.16     -142.13    111.69 o
  21   2  11      545.67      245.45    155.15 o
  22   2  11       70.05     -130.25    129.57 o
  23   2  11     3411.41     2946.50    204.63 o
  24   2  11        2.40       12.46    140.37 o
  25   2  11      271.33      179.07    151.03 o
   1   3  11        2.67      108.95     44.80 o
   2   3  11     5156.55     5071.77    127.75 o
   3   3  11       42.00      175.48     36.69 o
   4   3  11     1171.99     1290.35     49.34 o
   5   3  11      283.02      324.19     33.27 o
   6   3  11     4223.08     4508.88     88.23 o
   7   3  11      229.72      422.98     40.46 o
   8   3  11     7562.94     7076.21    158.71 o
   9   3  11      136.75      196.56     50.16 o
  10   3  11     2868.39     3179.85    106.27 o
  11   3  11      178.00      294.14     66.70 o
  12   3  11     6314.43     5757.70    175.73 o
  13   3  11      467.19      392.86     81.87 o
  14   3  11     3919.30     3645.01    160.53 o
  15   3  11      407.90      418.58     90.45 o
  16   3  11     2503.06     2460.79    138.76 o
  17   3  11     3876.23     3467.97    169.27 o
  18   3  11     8383.05     8036.44    258.60 o
  19   3  11       11.38      102.37    108.08 o
  20   3  11     2061.57     2165.44    158.65 o
  21   3  11     1990.46     1673.35    169.15 o
  22   3  11     9890.00    10040.67    348.13 o
  23   3  11      253.59       36.56    210.04 o
  24   3  11     1873.32     2302.73    198.36 o
  25   3  11      739.55      707.38    184.75 o
   0   4  11      432.22      466.88     65.76 o
   1   4  11     4299.21     4374.78    132.01 o
   2   4  11      942.23     1127.77     68.57 o
   3   4  11     1367.46     1471.61     85.13 o
   4   4  11       15.03      105.57     35.54 o
   5   4  11     7058.16     6931.61    145.69 o
   6   4  11      991.02      835.17     56.03 o
   7   4  11       43.07       71.10     45.85 o
   8   4  11       19.61       46.35     49.14 o
   9   4  11     5722.97     6058.30    153.14 o
  10   4  11       88.66      119.60     58.80 o
  11   4  11     3011.19     2602.42    114.40 o
  12   4  11     2428.07     2181.02    119.89 o
  13   4  11     2509.87     2605.87    133.33 o
  14   4  11     2513.78     2610.20    139.71 o
  15   4  11     8664.12     8435.42    256.30 o
  16   4  11      405.69      226.75    103.39 o
  17   4  11     1626.59     1396.16    133.71 o
  18   4  11     1989.73     1827.19    152.94 o
  19   4  11     9001.68     8926.80    303.34 o
  20   4  11      383.95      408.82    123.26 o
  21   4  11     1863.77     1877.05    158.60 o
  22   4  11      325.26      351.40    135.97 o
  23   4  11     7256.77     7144.74    354.72 o
  24   4  11      855.94      751.77    166.93 o
   1   5  11       59.74      203.51    104.73 o
   2   5  11    12146.04    11983.35    449.10 o
   3   5  11       38.32       74.11     44.18 o
   4   5  11      478.20      545.37     47.85 o
   5   5  11      115.29      148.60     44.30 o
   6   5  11     6125.03     6438.06    153.14 o
   7   5  11      788.30      982.39     66.18 o
   8   5  11       31.11       51.81     53.76 o
   9   5  11     1108.74     1131.49     88.61 o
  10   5  11    11609.88    11086.17    253.10 o
  11   5  11      423.67      393.07     82.85 o
  12   5  11      171.65      112.31     79.66 o
  13   5  11     1196.61     1112.03    107.40 o
  14   5  11    11851.75    11384.08    435.08 o
  15   5  11      188.99      227.87     94.08 o
  16   5  11      320.04      138.30     98.66 o
  17   5  11      553.28      384.42    114.46 o
  18   5  11     5142.16     4990.66    322.70 o
  19   5  11      993.03      821.30    140.10 o
  20   5  11        1.27      -22.42    121.43 o
  21   5  11       13.85        1.25    132.52 o
  22   5  11     4421.33     4505.87    240.86 o
  23   5  11       20.37       33.32    146.58 o
   0   6  11      949.15      935.90     77.29 o
   1   6  11     1729.37     1710.23     68.33 o
   2   6  11       27.71       53.06     40.91 o
   3   6  11       61.90       93.33     43.94 o
   4   6  11      660.01      719.21     60.86 o
   5   6  11     6409.21     6560.98    167.72 o
   6   6  11     1227.17     1291.97     87.57 o
   7   6  11     1042.21      870.20     79.67 o
   8   6  11       32.59      142.65     67.77 o
   9   6  11     5543.07     5324.25    215.21 o
  10   6  11     3301.67     3394.12    151.79 o
  11   6  11     3205.83     3074.26    147.13 o
  12   6  11        9.19      -18.14     86.21 o
  13   6  11     3552.69     3549.92    196.05 o
  14   6  11      549.40      646.25    105.05 o
  15   6  11     8547.02     8431.01    251.16 o
  16   6  11      209.87      241.80    106.74 o
  17   6  11     1298.55     1331.01    135.24 o
  18   6  11       47.27      -42.10    111.97 o
  19   6  11    10928.17    10873.10    395.36 o
  20   6  11       54.70       37.99    135.72 o
  21   6  11      176.04      103.77    141.82 o
   1   7  11     1551.13     1781.08    102.11 o
   2   7  11    16334.34    16778.44    409.72 o
   3   7  11     1481.69     1583.43     99.18 o
   4   7  11       59.39      147.33     69.12 o
   5   7  11     1098.16     1193.25     95.11 o
   6   7  11    15293.25    15170.29    383.41 o
   7   7  11     1849.40     1909.85    118.90 o
   8   7  11     1384.99     1323.51    102.56 o
   9   7  11       31.30      111.40     87.10 o
  10   7  11    17375.16    16806.28    454.37 o
  11   7  11      251.39      246.60     94.50 o
  12   7  11     2192.00     2136.53    140.28 o
  13   7  11       22.06      -80.59     93.60 o
  14   7  11    10929.68    10942.34    315.81 o
  15   7  11       41.63        3.37    106.09 o
  16   7  11     1394.84     1278.01    141.98 o
  17   7  11      363.21      279.66    118.21 o
  18   7  11     3835.32     3961.86    200.99 o
  19   7  11      747.01      498.84    139.68 o
  20   7  11     2254.82     2148.31    249.05 o
   0   8  11      974.72     1017.27    138.60 o
   1   8  11        7.05       50.51     76.22 o
   2   8  11      363.57      525.76     86.19 o
   3   8  11     1355.92     1503.28    109.42 o
   4   8  11      411.90      423.59     86.23 o
   5   8  11     1064.84      949.44    100.17 o
   6   8  11       65.74       34.45     83.56 o
   7   8  11     3663.60     3381.42    158.69 o
   8   8  11      207.60      280.15     94.46 o
   9   8  11     1102.01     1284.83    118.59 o
  10   8  11      230.82      365.77     93.57 o
  11   8  11     5048.62     4867.97    196.90 o
  12   8  11      256.57      292.48    105.48 o
  13   8  11     1286.79     1529.35    133.60 o
  14   8  11      612.61      635.78    123.31 o
  15   8  11     6615.30     6660.43    253.43 o
  16   8  11      157.00       27.50    116.26 o
  17   8  11      330.09      393.02    132.52 o
   1   9  11     2080.67     2273.45    138.18 o
   2   9  11    18823.28    19457.46    486.87 o
   3   9  11     1443.63     1546.48    124.21 o
   4   9  11     1578.56     1839.59    131.42 o
   5   9  11      117.24      321.05    100.38 o
   6   9  11    19836.12    19636.77    495.46 o
   7   9  11      481.93      606.18    107.99 o
   8   9  11     2587.98     2493.62    153.72 o
   9   9  11       14.09      154.15    106.62 o
  10   9  11    13285.24    12769.39    388.00 o
  11   9  11     1765.71     1618.95    138.09 o
  12   9  11     3612.87     3553.36    195.11 o
  13   9  11      105.30       39.97    112.86 o
  14   9  11     6500.45     6589.19    271.42 o
   0  10  11      702.43      785.17    160.30 o
   1  10  11     2701.87     2657.92    155.53 o
   2  10  11       16.48      118.11     99.88 o
   3  10  11     1395.02     1624.11    133.29 o
   4  10  11       99.59      159.75    103.21 o
   5  10  11     1183.55     1508.03    132.73 o
   6  10  11      533.19      459.80    115.23 o
   7  10  11     1938.83     2245.79    155.62 o
   8  10  11      108.89       74.21    111.21 o
   9  10  11      264.89      124.94    111.29 o
  10  10  11       99.31      174.92    115.06 o
   0   0  12     3246.92     2989.87    285.58 o
   1   0  12    92117.07   101662.71   2449.58 o
   2   0  12       39.72        1.86     89.30 o
   3   0  12    50367.81    51129.38   1165.70 o
   4   0  12     1963.25     1923.76    143.15 o
   5   0  12   209415.72   212404.52   4497.87 o
   6   0  12      477.80      606.05     77.52 o
   7   0  12    36973.83    35636.12    789.71 o
   8   0  12      236.03      366.90     66.06 o
   9   0  12   143475.81   147333.53   3724.23 o
  10   0  12     6892.87     6754.73    291.90 o
  11   0  12     7522.76     6071.25    238.93 o
  12   0  12     1351.98     1510.55    133.03 o
  13   0  12    96635.44    91860.24   2360.87 o
  14   0  12    17103.13    15817.26    491.35 o
  15   0  12      225.58      322.13    140.87 o
  16   0  12     3079.13     3101.23    205.71 o
  17   0  12    83797.75    77800.59   2048.72 o
  18   0  12     6301.61     5982.64    303.07 o
  19   0  12      745.23      850.96    169.11 o
  20   0  12     2522.98     2513.37    227.32 o
  21   0  12    45614.04    44565.18   2028.60 o
  22   0  12     2814.22     2675.17    290.86 o
  23   0  12      506.12      705.81    236.55 o
  24   0  12     3608.08     3018.25    271.06 o
   1   1  12      658.11      691.92     40.62 o
   2   1  12    12550.45    13084.10    219.43 o
   3   1  12     1167.68     1122.39     44.96 o
   4   1  12        5.60       96.81     36.87 o
   5   1  12     1332.57     1463.46     55.26 o
   6   1  12     6141.67     5752.66    117.17 o
   7   1  12     4861.81     4597.33    106.39 o
   8   1  12      471.85      431.32     52.59 o
   9   1  12        4.42       -2.18     47.31 o
  10   1  12     3555.03     3779.59    125.82 o
  11   1  12     1778.71     1929.25     96.31 o
  12   1  12      888.19      971.83     83.19 o
  13   1  12      352.39      285.05     76.49 o
  14   1  12      978.97      967.42     93.77 o
  15   1  12       99.83       10.50     81.35 o
  16   1  12      635.92      553.32     96.25 o
  17   1  12       27.59     -175.52     87.76 o
  18   1  12      104.77       13.39     98.38 o
  19   1  12       17.97       32.34    101.79 o
  20   1  12     1495.42     1283.91    133.17 o
  21   1  12     1022.56      678.41    127.19 o
  22   1  12      510.60      236.72    123.80 o
  23   1  12       10.50     -234.95    117.47 o
  24   1  12     2010.50     2009.30    167.30 o
   0   2  12     2082.73     2029.45     94.48 o
   1   2  12    94216.94    99894.22   1620.11 o
   2   2  12     1540.66     1719.09     64.22 o
   3   2  12    76148.93    75421.31   1102.17 o
   4   2  12        6.21      102.90     40.57 o
   5   2  12   113710.27   115868.51   1641.65 o
   6   2  12     6540.70     6403.73    130.25 o
   7   2  12    34623.41    32933.16    562.05 o
   8   2  12      469.79      627.41     56.56 o
   9   2  12    94538.66    93534.70   1536.12 o
  10   2  12     3985.32     3968.89    132.84 o
  11   2  12     9670.13     8192.72    203.99 o
  12   2  12       26.22      142.79     80.61 o
  13   2  12    89929.64    86697.07   1584.57 o
  14   2  12     5061.92     4865.07    170.83 o
  15   2  12      363.01      395.33     91.79 o
  16   2  12     3228.94     3203.46    153.24 o
  17   2  12    65421.97    62832.61   1183.85 o
  18   2  12     3437.70     3315.55    178.36 o
  19   2  12      427.06      462.08    111.56 o
  20   2  12     5430.80     5406.37    222.42 o
  21   2  12    35272.22    35098.89    838.94 o
  22   2  12     3116.73     2895.48    178.39 o
  23   2  12     1995.98     2241.14    197.55 o
  24   2  12     4878.77     4688.33    222.99 o
   1   3  12     5175.27     5390.34    203.27 o
   2   3  12    60151.30    60314.79   1613.07 o
   3   3  12     2056.83     2111.96     91.40 o
   4   3  12       95.49       88.89     35.97 o
   5   3  12     1142.06     1106.51     56.60 o
   6   3  12    36198.41    34641.20    624.38 o
   7   3  12     1687.90     1691.78     71.39 o
   8   3  12     1691.11     1290.43     71.14 o
   9   3  12     2091.02     2044.26     90.60 o
  10   3  12    26755.25    26043.22    503.89 o
  11   3  12     3408.94     3297.73    129.57 o
  12   3  12    12919.83    12671.79    288.76 o
  13   3  12     2725.27     2611.23    127.58 o
  14   3  12    20318.14    20264.41    430.86 o
  15   3  12     5700.10     5805.72    194.40 o
  16   3  12    17162.42    16595.46    376.09 o
  17   3  12     1190.60     1233.85    118.47 o
  18   3  12     7960.02     7260.55    252.30 o
  19   3  12     2343.81     2027.41    153.51 o
  20   3  12     8241.59     7907.98    298.78 o
  21   3  12     2449.15     2335.36    183.22 o
  22   3  12     1755.77     1719.63    177.97 o
  23   3  12       49.10      149.87    151.35 o
   0   4  12      195.51       59.28    150.88 o
   1   4  12    55738.35    59391.85   1595.49 o
   2   4  12       24.23       92.76    108.09 o
   3   4  12    55972.26    53818.92   1296.58 o
   4   4  12      872.58     1229.94     76.17 o
   5   4  12    43890.66    44881.82    801.32 o
   6   4  12      275.37      320.63     53.22 o
   7   4  12    15576.04    14709.51    325.27 o
   8   4  12     3663.11     3839.61    134.34 o
   9   4  12    52158.65    51164.16   1127.80 o
  10   4  12      743.79      796.09     83.06 o
  11   4  12     5210.48     5175.19    193.76 o
  12   4  12     2252.87     2377.00    125.39 o
  13   4  12    48587.97    47193.72   1101.03 o
  14   4  12     2431.41     2429.71    182.58 o
  15   4  12      470.65      388.26    100.50 o
  16   4  12     2487.27     2370.04    157.62 o
  17   4  12    23065.34    21842.49    594.46 o
  18   4  12     2316.79     2361.00    158.27 o
  19   4  12      452.18      482.81    127.29 o
  20   4  12     2589.69     2755.83    179.70 o
  21   4  12    18173.08    18796.34    470.45 o
  22   4  12      495.53      503.99    144.08 o
   1   5  12      230.01      347.80    136.89 o
   2   5  12    71267.62    69664.80   2165.12 o
   3   5  12     5091.63     4839.98    182.03 o
   4   5  12     5448.06     4820.68    152.21 o
   5   5  12        4.17      263.44     57.12 o
   6   5  12    86104.47    85377.40   1503.85 o
   7   5  12    11435.30    11110.81    250.36 o
   8   5  12    11014.01    10963.80    270.27 o
   9   5  12       50.95      349.51     79.64 o
  10   5  12    64087.43    61885.04   1261.16 o
  11   5  12     4653.69     5114.06    168.02 o
  12   5  12    17385.26    17310.42    372.11 o
  13   5  12     1054.69     1135.54    107.08 o
  14   5  12    30327.69    28076.20    958.50 o
  15   5  12     1600.64     1437.85    136.58 o
  16   5  12    21150.43    19865.35    859.96 o
  17   5  12     5424.44     5358.14    277.81 o
  18   5  12    13637.83    13169.39    532.50 o
  19   5  12     1435.14     1701.01    166.65 o
  20   5  12    15886.13    15126.20    486.17 o
  21   5  12     8893.21     8438.42    339.22 o
   0   6  12     7816.48     7911.18    285.32 o
   1   6  12     8278.68     8394.95    210.81 o
   2   6  12      379.36      419.93     53.95 o
   3   6  12     4916.55     5471.17    180.00 o
   4   6  12     4592.71     5172.10    149.66 o
   5   6  12    15530.15    15564.33    373.14 o
   6   6  12        2.43       51.56     77.44 o
   7   6  12     2450.75     2957.47    138.05 o
   8   6  12     3948.62     4064.25    166.91 o
   9   6  12    21639.12    21968.21    521.61 o
  10   6  12        7.23      144.20     88.01 o
  11   6  12     4021.61     3639.17    164.10 o
  12   6  12     4363.80     4500.92    186.73 o
  13   6  12    17573.52    16201.99    541.00 o
  14   6  12      510.10      642.58    115.97 o
  15   6  12      809.63      900.72    135.59 o
  16   6  12     5242.07     4917.46    281.84 o
  17   6  12     5910.17     5959.04    275.95 o
  18   6  12      377.74      186.49    132.80 o
  19   6  12        4.89      117.16    135.98 o
  20   6  12     3011.71     3185.52    225.88 o
   1   7  12      894.01      878.88    150.82 o
   2   7  12   119687.45   117122.94   2515.76 o
   3   7  12     2052.56     1969.13    110.30 o
   4   7  12      449.79      226.17     79.80 o
   5   7  12       63.13      309.30    105.86 o
   6   7  12    74633.19    74125.31   1718.51 o
   7   7  12     3149.28     3088.48    160.64 o
   8   7  12     8084.18     8029.75    267.40 o
   9   7  12     1726.06     1994.61    136.10 o
  10   7  12    43963.45    44576.20    948.50 o
  11   7  12     2227.83     2637.84    151.09 o
  12   7  12    17963.64    18470.27    493.66 o
  13   7  12     5983.64     5595.03    218.69 o
  14   7  12    29562.85    29251.39    715.71 o
  15   7  12     1424.94     1561.46    158.38 o
  16   7  12    19367.93    19194.90    606.45 o
  17   7  12     5188.68     5070.94    250.44 o
  18   7  12    15082.85    14553.08    529.90 o
   0   8  12    11553.87    11408.94    433.89 o
   1   8  12      212.98      501.97     86.46 o
   2   8  12      940.75      914.18     96.13 o
   3   8  12      129.51      425.38     86.73 o
   4   8  12     8925.53     9406.85    269.84 o
   5   8  12       17.51      120.17     84.41 o
   6   8  12     2084.44     2143.17    131.05 o
   7   8  12      472.57      674.37    101.22 o
   8   8  12     9149.28     8781.87    293.77 o
   9   8  12      931.54     1211.43    131.30 o
  10   8  12     1292.68     1155.14    129.07 o
  11   8  12      768.02      723.69    116.00 o
  12   8  12     6124.35     6081.54    230.61 o
  13   8  12     1224.61      981.16    129.33 o
  14   8  12     1147.59     1073.39    138.50 o
  15   8  12      153.76      420.05    136.88 o
   1   9  12       15.93      175.65    122.74 o
   2   9  12    61790.99    61820.18   1456.54 o
   3   9  12      178.51      317.72    116.48 o
   4   9  12     2697.43     3051.59    174.34 o
   5   9  12     1719.22     2036.32    139.77 o
   6   9  12    59742.59    58918.77   1312.16 o
   7   9  12      143.60      392.23    113.41 o
   8   9  12     6920.04     6792.52    268.81 o
   9   9  12     1554.54     2063.35    151.52 o
  10   9  12    43648.71    43659.71   1013.24 o
  11   9  12      437.24      730.88    134.42 o
  12   9  12     7114.65     7089.44    278.14 o
   0  10  12    13806.95    13680.05    612.62 o
   1  10  12     3451.88     3752.01    211.36 o
   2  10  12      145.69      112.40    125.94 o
   3  10  12     1473.79     1786.47    162.52 o
   4  10  12    10074.38     9913.56    357.01 o
   5  10  12     2297.01     2802.20    192.64 o
   6  10  12      803.96      853.13    137.07 o
   1   1  13   163355.31   168276.41   3325.63 o
   2   1  13    83171.77    83081.34   1550.29 o
   3   1  13   188560.17   196461.38   3587.59 o
   4   1  13     2614.68     2671.36     86.37 o
   5   1  13    61797.26    60397.00   1029.35 o
   6   1  13    59005.45    58880.43   1005.78 o
   7   1  13   194280.28   194880.66   3300.59 o
   8   1  13    11187.26    11594.85    251.33 o
   9   1  13    22078.32    21289.56    422.11 o
  10   1  13    42847.51    43576.37    813.80 o
  11   1  13   225990.81   224858.80   4005.28 o
  12   1  13    19856.82    20300.97    417.14 o
  13   1  13    11499.42    10792.00    260.18 o
  14   1  13    28046.18    27567.00    552.96 o
  15   1  13   162043.38   156859.00   2821.78 o
  16   1  13    18227.36    18339.48    407.55 o
  17   1  13        6.85      263.63    100.51 o
  18   1  13     8841.20     8982.41    262.56 o
  19   1  13    77186.73    73984.95   1390.59 o
  20   1  13     9589.52     9374.96    296.38 o
  21   1  13     3711.31     4313.15    201.24 o
  22   1  13     3034.72     3351.73    206.52 o
  23   1  13    43832.18    41682.05    967.00 o
   0   2  13    51852.80    52457.62   1715.47 o
   1   2  13     4806.36     5010.97    137.97 o
   2   2  13       61.82       90.33     42.71 o
   3   2  13     2080.56     1939.76     72.81 o
   4   2  13    50147.29    49694.93    892.54 o
   5   2  13    12365.90    11657.22    226.54 o
   6   2  13      864.70     1115.11     62.96 o
   7   2  13     1400.87     1422.26     70.93 o
   8   2  13    29688.54    29612.54    565.89 o
   9   2  13     8538.83     7978.76    195.68 o
  10   2  13     5985.53     6183.70    173.33 o
  11   2  13      309.56      400.96     78.25 o
  12   2  13    11251.58    11281.39    266.94 o
  13   2  13     7294.37     6943.93    201.62 o
  14   2  13     8123.10     7946.14    224.18 o
  15   2  13       46.20       91.25     91.64 o
  16   2  13     7690.53     7601.65    234.18 o
  17   2  13     6667.29     6119.98    214.01 o
  18   2  13     9502.37     9273.91    271.91 o
  19   2  13       26.81      158.06    111.15 o
  20   2  13     4345.59     4435.47    200.07 o
  21   2  13     2024.49     1956.08    154.67 o
  22   2  13     8794.30     8244.20    350.51 o
   1   3  13   100569.47   105158.64   4209.05 o
   2   3  13    40572.50    40844.05   1161.40 o
   3   3  13   126246.47   125688.96   2484.31 o
   4   3  13      462.84      765.85     56.63 o
   5   3  13    81233.84    76389.73   1438.70 o
   6   3  13    53155.38    49878.46    898.35 o
   7   3  13   137294.38   134830.63   2241.62 o
   8   3  13     4893.20     5348.37    148.44 o
   9   3  13    29108.68    26449.78    577.30 o
  10   3  13    31659.68    31328.59    576.40 o
  11   3  13   103700.19   102125.48   1759.92 o
  12   3  13    11918.35    12296.17    287.53 o
  13   3  13      800.97      778.34     96.93 o
  14   3  13    11132.17    11173.45    293.69 o
  15   3  13    82560.60    81196.85   1592.95 o
  16   3  13    13550.60    13340.55    343.68 o
  17   3  13      935.17     1204.85    129.33 o
  18   3  13     4547.34     4366.11    200.55 o
  19   3  13    61690.94    60672.38   1393.01 o
  20   3  13     7000.53     6607.45    254.74 o
  21   3  13     1052.03     1460.60    157.34 o
  22   3  13     3084.60     3346.36    200.72 o
   0   4  13   104622.91   110382.48   6259.47 o
   1   4  13    13580.98    14342.42    670.00 o
   2   4  13      272.84      450.49    167.66 o
   3   4  13    14845.98    14124.53   1019.53 o
   4   4  13   109587.55   106565.31   2398.62 o
   5   4  13    22225.85    21126.69    424.61 o
   6   4  13    11795.89    11533.95    242.77 o
   7   4  13     6476.36     6284.45    173.04 o
   8   4  13    94658.40    89333.88   3444.20 o
   9   4  13    24860.67    23800.38    566.48 o
  10   4  13    32993.80    32618.52    699.87 o
  11   4  13      263.60      504.94     94.45 o
  12   4  13    58235.20    55818.97   1171.10 o
  13   4  13    22067.59    20808.20    465.31 o
  14   4  13    24129.55    24643.20    508.70 o
  15   4  13       21.40      434.99    102.71 o
  16   4  13    28592.94    27274.10    563.87 o
  17   4  13    15812.54    15084.68    397.88 o
  18   4  13    17842.85    17887.39    414.24 o
  19   4  13      137.55      237.90    117.34 o
  20   4  13    10931.43    10472.12    491.02 o
  21   4  13     7053.25     7187.36    322.92 o
   1   5  13    24306.72    25233.74    845.04 o
   2   5  13    16787.66    16095.95    581.79 o
   3   5  13    52129.95    53434.59   1688.67 o
   4   5  13      128.47      333.49     86.53 o
   5   5  13    20139.04    19824.00    479.01 o
   6   5  13    17938.91    17314.64    569.01 o
   7   5  13    67515.34    66884.76   1595.54 o
   8   5  13      861.94     1117.85    118.83 o
   9   5  13    11740.76    11114.16    464.97 o
  10   5  13     9332.11     9602.45    313.89 o
  11   5  13    41347.92    40145.91   1271.22 o
  12   5  13     1775.06     1932.90    140.18 o
  13   5  13     2187.91     2043.55    160.85 o
  14   5  13     3788.40     3709.45    186.89 o
  15   5  13    31300.78    29907.84   1051.40 o
  16   5  13     5343.55     5160.22    347.13 o
  17   5  13       32.42       30.55    115.08 o
  18   5  13     1423.07     1629.33    151.17 o
  19   5  13    22974.75    22986.77    797.06 o
  20   5  13     4024.39     3909.35    205.39 o
   0   6  13   178722.02   179263.86   7686.38 o
   1   6  13    29441.21    29690.07   1000.26 o
   2   6  13     3297.44     3375.42    157.42 o
   3   6  13    16048.20    15138.27    384.27 o
   4   6  13   156054.94   151824.77   3661.44 o
   5   6  13    30582.43    30854.17    792.09 o
   6   6  13    13409.74    13816.14    421.73 o
   7   6  13     4350.84     4742.05    343.79 o
   8   6  13   105562.43   103830.02   2626.64 o
   9   6  13    24324.79    23486.03    777.59 o
  10   6  13    17965.91    18073.51    473.53 o
  11   6  13     2299.52     3002.24    171.99 o
  12   6  13    66575.00    65362.13   2076.67 o
  13   6  13    23408.13    22180.46    664.50 o
  14   6  13    35042.39    34935.47   1217.31 o
  15   6  13       63.20      750.07    135.19 o
  16   6  13    37807.54    36740.79   1499.76 o
  17   6  13    18509.77    18549.71    869.83 o
  18   6  13    41895.09    43004.91   1117.00 o
   1   7  13     2695.51     3277.35    157.47 o
   2   7  13      588.88      681.07     97.86 o
   3   7  13     3603.01     4227.97    185.83 o
   4   7  13      561.88      669.19    100.88 o
   5   7  13     4001.31     3872.53    187.00 o
   6   7  13     1626.20     1603.04    131.03 o
   7   7  13     7182.26     6818.17    263.39 o
   8   7  13      383.71      524.82    115.16 o
   9   7  13      697.98      705.26    125.90 o
  10   7  13     1628.97     1527.86    136.01 o
  11   7  13     6415.14     6607.81    249.24 o
  12   7  13      194.36      189.78    119.17 o
  13   7  13       32.36      111.08    122.59 o
  14   7  13      629.29      515.03    145.50 o
  15   7  13     5678.48     5352.15    283.11 o
  16   7  13       10.78      -27.71    149.68 o
   0   8  13   137521.92   137999.75   4729.20 o
   1   8  13    24651.80    24787.42    673.67 o
   2   8  13     1520.05     1113.86    139.96 o
   3   8  13    15594.62    15432.61    487.21 o
   4   8  13   132931.97   134827.45   3515.52 o
   5   8  13    23623.59    24176.75    759.72 o
   6   8  13     7933.72     8475.80    342.08 o
   7   8  13     4238.76     4794.02    251.93 o
   8   8  13   103679.25   104943.58   2757.78 o
   9   8  13    17573.41    18045.38    559.67 o
  10   8  13    14237.00    14874.91    547.37 o
  11   8  13      690.72     1361.07    156.36 o
  12   8  13    58910.50    61221.17   1417.63 o
  13   8  13    16057.37    15863.68    498.35 o
   1   9  13     1372.36     1724.73    163.91 o
   2   9  13     2688.55     2847.77    192.77 o
   3   9  13      800.05      843.00    142.47 o
   4   9  13      200.77       73.85    126.87 o
   5   9  13     1121.55     1357.62    161.18 o
   6   9  13     1218.45     1295.47    160.39 o
   7   9  13     1181.39     1383.54    188.22 o
   8   9  13      321.07      330.63    144.77 o
   9   9  13        1.55      109.93    133.07 o
   0   0  14    67102.05    69636.64   3935.88 o
   1   0  14    37626.16    38184.39   1554.58 o
   2   0  14      265.23       96.16    124.48 o
   3   0  14    14366.82    14519.14    640.26 o
   4   0  14   123859.61   124111.77   3395.51 o
   5   0  14    89393.42    91750.91   2335.77 o
   6   0  14    10025.06    10025.37    312.75 o
   7   0  14    12116.63    12470.97    376.99 o
   8   0  14   169507.56   171878.92   4337.54 o
   9   0  14   117607.45   120713.15   3069.64 o
  10   0  14    17383.54    19739.04    567.21 o
  11   0  14     3298.62     3197.59    180.30 o
  12   0  14   109901.80   106381.13   2728.74 o
  13   0  14    84973.92    81527.98   2113.48 o
  14   0  14    19179.71    19861.22    596.50 o
  15   0  14     1241.64     1743.49    171.29 o
  16   0  14    33275.82    31798.28    906.18 o
  17   0  14    37042.35    35593.25   1001.04 o
  18   0  14    15741.09    15188.03    578.70 o
  19   0  14     6584.11     7088.36    343.86 o
  20   0  14    14881.64    14593.93    520.16 o
  21   0  14    15822.64    15387.12    548.89 o
   1   1  14     2186.07     2445.12    102.06 o
   2   1  14     9387.73     9881.24    262.62 o
   3   1  14      211.51      266.66     55.42 o
   4   1  14      425.91      430.66     60.46 o
   5   1  14     3386.95     3125.49    108.23 o
   6   1  14     3094.49     3080.49    106.11 o
   7   1  14     2265.10     2269.85     95.89 o
   8   1  14      635.69      646.71     71.28 o
   9   1  14      557.76      590.96     72.89 o
  10   1  14     1530.67     1642.30     93.85 o
  11   1  14     5695.92     5426.25    165.51 o
  12   1  14     2161.11     2293.08    114.85 o
  13   1  14       52.77      180.55     82.22 o
  14   1  14     1525.25     1773.45    115.96 o
  15   1  14     2142.84     2050.77    126.43 o
  16   1  14     1787.41     2049.04    129.44 o
  17   1  14        4.14      -17.10     98.33 o
  18   1  14      385.40      392.20    108.86 o
  19   1  14     1021.46      973.64    126.58 o
  20   1  14     2054.57     2133.48    156.87 o
  21   1  14        0.04     -166.88    119.52 o
   0   2  14   147866.64   152126.00   4911.10 o
   1   2  14    51547.94    52454.74   1217.09 o
   2   2  14       22.27      -54.82    115.09 o
   3   2  14    29856.96    29844.60    618.67 o
   4   2  14   126597.27   124505.46   2330.17 o
   5   2  14    55107.78    55768.02   1057.80 o
   6   2  14     3703.59     3877.92    127.01 o
   7   2  14     8458.15     8296.34    197.30 o
   8   2  14    76691.25    76896.73   1394.68 o
   9   2  14    57903.76    57014.29   1050.45 o
  10   2  14    13327.80    14268.33    309.24 o
  11   2  14      182.13      409.54     79.65 o
  12   2  14    62422.06    60465.04   1122.34 o
  13   2  14    55106.88    54496.18   1022.39 o
  14   2  14    21062.03    21527.26    453.86 o
  15   2  14     2203.07     3025.54    147.66 o
  16   2  14    37311.22    35211.88    702.10 o
  17   2  14    33991.50    32633.60    663.18 o
  18   2  14    14306.54    13536.01    339.86 o
  19   2  14     5284.87     5881.24    237.18 o
  20   2  14    18986.71    17876.83    423.79 o
  21   2  14    15617.56    15094.51    384.60 o
   1   3  14    14393.59    14467.06    673.84 o
   2   3  14    34845.17    34366.05    883.88 o
   3   3  14    25733.73    24855.52    569.98 o
   4   3  14     5912.90     6388.98    163.58 o
   5   3  14     1905.45     1767.80     75.29 o
   6   3  14    29121.54    28193.63    588.95 o
   7   3  14    25469.60    23769.92    508.74 o
   8   3  14    15240.10    14783.52    311.19 o
   9   3  14     1814.52     1921.15    101.98 o
  10   3  14    21480.36    21169.73    428.40 o
  11   3  14    21197.22    20007.78    415.24 o
  12   3  14     8639.48     8647.14    229.60 o
  13   3  14     5324.47     5495.87    185.63 o
  14   3  14    11869.42    11412.82    285.43 o
  15   3  14    12065.59    12066.23    301.88 o
  16   3  14     6520.41     6854.83    227.14 o
  17   3  14     1190.39     1347.05    130.79 o
  18   3  14     2562.74     2662.58    159.59 o
  19   3  14     7238.39     7086.13    248.16 o
  20   3  14    11106.67    11122.92    368.30 o
   0   4  14    57426.58    57342.94   3331.27 o
   1   4  14    19880.15    19669.84    884.12 o
   2   4  14       64.68       -0.32    231.17 o
   3   4  14     9659.64     8847.29    477.60 o
   4   4  14    74375.99    69512.63   2193.53 o
   5   4  14    29493.61    29442.33   1209.68 o
   6   4  14     1335.87     1576.10    118.31 o
   7   4  14     4303.81     4141.70    178.75 o
   8   4  14    65506.44    60466.31   1709.94 o
   9   4  14    23271.14    22966.44    589.99 o
  10   4  14     6466.69     6853.26    187.07 o
  11   4  14      498.93      612.68     86.52 o
  12   4  14    38571.63    37597.92    717.91 o
  13   4  14    15268.35    14939.96    457.78 o
  14   4  14    10311.22    10712.69    303.09 o
  15   4  14      974.37     1170.77    119.99 o
  16   4  14    14716.60    14415.62    421.46 o
  17   4  14    12006.64    11763.61    339.90 o
  18   4  14     7840.99     8366.26    310.03 o
  19   4  14     4563.88     4862.52    219.08 o
   1   5  14    31106.05    32154.25   1387.18 o
   2   5  14    62022.01    62082.71   2552.06 o
   3   5  14    42843.72    43104.78   1814.86 o
   4   5  14     6520.76     6523.94    306.16 o
   5   5  14    14205.03    13747.88    533.31 o
   6   5  14    48415.01    46005.87   1366.53 o
   7   5  14    37026.36    36659.16   1001.58 o
   8   5  14    19857.39    20041.98    655.65 o
   9   5  14     6680.19     6648.90    237.40 o
  10   5  14    30270.11    29420.12    981.34 o
  11   5  14    30154.27    28482.86    897.60 o
  12   5  14    20634.36    20833.84    687.52 o
  13   5  14     3250.06     3947.34    282.29 o
  14   5  14    16455.88    15812.66    875.06 o
  15   5  14    28087.04    26917.42    666.05 o
  16   5  14    18896.17    19244.76    511.66 o
  17   5  14      798.86     1280.48    143.67 o
  18   5  14     6507.99     6840.35    295.73 o
   0   6  14    27927.43    28546.99   1778.26 o
   1   6  14     1339.24     1729.50    242.67 o
   2   6  14       30.09      383.58    188.47 o
   3   6  14     2053.43     2290.63    167.00 o
   4   6  14    29650.48    28466.75    854.77 o
   5   6  14     1388.63     1485.55    133.47 o
   6   6  14       30.42      197.55    101.36 o
   7   6  14      167.23      251.53    113.30 o
   8   6  14    17281.14    17206.68    746.05 o
   9   6  14     1927.75     2019.15    139.19 o
  10   6  14      910.70     1150.66    128.88 o
  11   6  14      474.94      610.59    120.99 o
  12   6  14    10382.16     9293.87    313.23 o
  13   6  14     1891.65     1810.68    170.27 o
  14   6  14     6974.36     6857.16    341.84 o
  15   6  14      368.19      306.66    135.89 o
  16   6  14     6936.73     6757.02    313.23 o
   1   7  14    35053.70    33515.17    994.62 o
   2   7  14    58625.57    58661.03   1691.74 o
   3   7  14    43647.06    42928.78   1257.79 o
   4   7  14     2245.12     2391.35    158.47 o
   5   7  14    22819.87    21086.71    661.20 o
   6   7  14    49337.18    48948.06   1432.61 o
   7   7  14    38019.87    36099.65   1080.06 o
   8   7  14    10553.20    11165.30    408.18 o
   9   7  14    11220.64    10750.27    471.60 o
  10   7  14    30514.19    31034.41    921.35 o
  11   7  14    31653.25    30908.51    905.18 o
  12   7  14    19513.87    20488.71    541.87 o
  13   7  14     3063.12     3762.75    210.07 o
  14   7  14    11652.69    12535.02    580.54 o
   0   8  14     2238.21     2806.42    480.13 o
   1   8  14      742.76      853.97    174.54 o
   2   8  14      802.12      806.04    125.93 o
   3   8  14      214.49      267.98    114.80 o
   4   8  14     3403.04     3423.26    196.05 o
   5   8  14     3076.06     3170.62    192.82 o
   6   8  14     1625.61     1669.20    157.21 o
   7   8  14     2065.48     2414.81    180.33 o
   8   8  14     2788.76     3023.84    204.59 o
   9   8  14     2271.90     2247.24    176.36 o
  10   8  14       35.31      161.47    128.11 o
   1   9  14    31045.91    30101.39    931.40 o
   2   9  14    37296.16    37370.35   1169.49 o
   3   9  14    37898.38    38438.85   1159.57 o
   1   1  15        9.78       97.05     78.71 o
   2   1  15     6202.06     6251.46    230.82 o
   3   1  15     2503.02     2675.52    128.58 o
   4   1  15       25.10       88.58     66.32 o
   5   1  15      972.54     1105.35     78.57 o
   6   1  15    28053.02    27754.19    529.40 o
   7   1  15     6591.25     6219.40    162.63 o
   8   1  15     2016.09     2179.84     98.52 o
   9   1  15     4151.82     4381.17    142.70 o
  10   1  15    24049.11    23567.76    469.87 o
  11   1  15     4705.66     4906.94    160.26 o
  12   1  15     2384.74     2764.72    127.21 o
  13   1  15     9067.38     9401.43    241.15 o
  14   1  15     9993.85     8805.29    237.14 o
  15   1  15     1736.64     1642.04    121.53 o
  16   1  15     1846.36     1958.00    133.43 o
  17   1  15     9277.00     9373.80    269.51 o
  18   1  15     3537.49     3521.13    175.05 o
  19   1  15      553.50      429.72    121.76 o
   0   2  15     1522.71     1513.76    144.70 o
   1   2  15      831.03      910.03     80.76 o
   2   2  15     1558.06     1540.32    100.68 o
   3   2  15      523.06      619.45     77.90 o
   4   2  15     2861.13     2947.99    136.68 o
   5   2  15     3234.63     3426.92    138.88 o
   6   2  15     2192.83     2274.92    111.49 o
   7   2  15      215.16      261.24     62.22 o
   8   2  15     2511.00     2750.63    110.20 o
   9   2  15     1022.78     1040.36     82.60 o
  10   2  15      917.38      968.52     86.16 o
  11   2  15     2545.85     2628.74    120.66 o
  12   2  15      386.42      349.04     84.60 o
  13   2  15     1160.10     1084.60    100.67 o
  14   2  15     3497.08     3365.90    148.84 o
  15   2  15      148.53      156.44     96.43 o
  16   2  15       29.12      -44.22     96.21 o
  17   2  15     1081.68      800.60    116.96 o
  18   2  15     3751.76     3490.66    174.56 o
  19   2  15        2.70     -179.52    107.16 o
   1   3  15        3.32       28.00     49.36 o
   2   3  15    17071.96    16597.12    450.12 o
   3   3  15      150.72      140.28     64.15 o
   4   3  15       72.73       96.30     66.39 o
   5   3  15      710.78      797.95     88.73 o
   6   3  15    13673.09    12640.76    434.74 o
   7   3  15      331.48      481.79     77.38 o
   8   3  15      928.93      954.76     99.22 o
   9   3  15     3140.43     3230.81    133.16 o
  10   3  15     7960.43     8193.61    214.42 o
  11   3  15      659.30      740.50     89.89 o
  12   3  15     1378.05     1643.37    112.28 o
  13   3  15     6861.80     7062.79    214.10 o
  14   3  15     5135.47     5114.01    186.39 o
  15   3  15      201.68      279.89    108.28 o
  16   3  15     1632.14     1670.75    132.91 o
  17   3  15     8860.04     8973.18    266.73 o
  18   3  15     2725.19     2570.14    158.45 o
   0   4  15     3833.16     4504.92    462.35 o
   1   4  15     6647.54     7147.87    406.50 o
   2   4  15     1385.51     1545.20    308.23 o
   3   4  15      405.63      350.53    154.91 o
   4   4  15     4789.56     4857.36    271.80 o
   5   4  15     7869.03     7752.43    281.84 o
   6   4  15     4508.98     4706.26    215.14 o
   7   4  15       97.45      149.26     85.91 o
   8   4  15     4188.46     4091.59    174.09 o
   9   4  15     3478.31     3345.84    221.78 o
  10   4  15     6470.61     5692.69    221.29 o
  11   4  15      824.91      774.63    111.97 o
  12   4  15     1472.50     1538.35    132.61 o
  13   4  15     2152.62     2112.85    148.68 o
  14   4  15    10152.67     9640.96    343.80 o
  15   4  15     1790.11     1643.48    141.13 o
  16   4  15      151.83       74.04    112.47 o
  17   4  15      900.71      924.69    136.97 o
   1   5  15      441.90      474.20    176.04 o
   2   5  15    10087.89     9485.74    515.49 o
   3   5  15     1744.06     1949.75    238.80 o
   4   5  15      641.27      326.54    120.57 o
   5   5  15     2265.29     2267.31    236.81 o
   6   5  15     4292.75     4153.85    213.29 o
   7   5  15     2347.20     2372.74    168.26 o
   8   5  15       29.28       24.67    115.22 o
   9   5  15     4153.61     4039.15    195.49 o
  10   5  15     5991.45     5995.69    233.71 o
  11   5  15      497.74      494.44    107.31 o
  12   5  15     1288.24     1234.79    127.18 o
  13   5  15     3154.79     3065.55    168.92 o
  14   5  15     5570.86     5218.70    247.12 o
  15   5  15      776.88      715.26    134.90 o
  16   5  15     2616.16     2267.78    173.07 o
   0   6  15     4524.11     5595.59    569.04 o
   1   6  15     4047.32     3877.27    330.40 o
   2   6  15      605.95      456.68    192.26 o
   3   6  15     4210.43     3794.63    486.06 o
   4   6  15     4678.37     4486.44    417.91 o
   5   6  15     4562.46     4184.35    248.78 o
   6   6  15     3446.30     3493.56    277.20 o
   7   6  15     2690.83     2812.10    182.17 o
   8   6  15     2497.17     2599.71    201.91 o
   9   6  15     4759.69     4808.64    237.64 o
  10   6  15     7546.67     7020.47    273.23 o
  11   6  15     1775.79     1720.84    218.26 o
  12   6  15       60.60      -80.71    121.51 o
  13   6  15     4217.97     3984.59    221.66 o
   1   7  15     5647.43     6075.23    440.04 o
   2   7  15     5680.63     5481.11    281.19 o
   3   7  15     4939.08     4430.12    375.30 o
   4   7  15       27.34      -67.43     94.34 o
   5   7  15     3785.37     3839.04    212.18 o
   6   7  15     1964.48     2003.54    154.01 o
   7   7  15     7201.16     7589.21    410.67 o
   8   7  15       71.50      194.86    122.08 o
   9   7  15     1418.03     1435.04    158.80 o
  10   7  15      540.47      460.37    136.64 o
   0   8  15     3885.14     4034.39    509.77 o
   1   8  15     6560.47     6501.80    350.98 o
   2   8  15       83.75      239.48    106.37 o
   3   8  15     7157.58     6623.14    367.29 o
   4   8  15      757.58      877.14    127.56 o
   5   8  15     4969.41     5041.41    290.89 o
   0   0  16    58100.68    61421.08   3497.24 o
   1   0  16      895.20      480.13    134.12 o
   2   0  16      172.34      148.19    117.36 o
   3   0  16      179.18      218.75    129.73 o
   4   0  16    50099.46    51435.53   1786.42 o
   5   0  16     2427.63     2339.00    178.94 o
   6   0  16     2258.99     2888.02    156.15 o
   7   0  16     1820.96     1723.90    128.82 o
   8   0  16    43891.20    43442.25   1149.13 o
   9   0  16     1940.97     1957.72    143.97 o
  10   0  16     9223.02     9372.24    324.69 o
  11   0  16     7949.20     7070.17    279.89 o
  12   0  16    24738.78    25202.89    720.39 o
  13   0  16      375.62      612.33    135.50 o
  14   0  16     8060.32     9187.43    349.07 o
  15   0  16     8213.17     7876.30    335.16 o
  16   0  16    12951.25    12413.58    444.99 o
  17   0  16      984.57      885.97    173.81 o
   1   1  16     2520.46     2863.26    151.55 o
   2   1  16      758.45      726.21     86.45 o
   3   1  16      858.75      983.33     94.69 o
   4   1  16       54.95       71.16     78.83 o
   5   1  16     1597.79     1687.40    109.86 o
   6   1  16      250.29      307.67     73.17 o
   7   1  16      812.93     1005.75     82.03 o
   8   1  16      417.04      397.97     75.44 o
   9   1  16       21.76      -66.88     66.53 o
  10   1  16      193.14      161.66     74.11 o
  11   1  16      747.87      778.53     90.28 o
  12   1  16     1190.64     1126.84    100.63 o
  13   1  16       44.99       23.63     85.23 o
  14   1  16        4.24      -83.49     87.85 o
  15   1  16      297.18      123.65     97.92 o
  16   1  16      526.28      499.52    110.62 o
  17   1  16        0.22     -202.89    101.44 o
   0   2  16    52882.02    52633.00   2133.11 o
   1   2  16      347.48      192.56     74.18 o
   2   2  16      765.09      751.78     85.45 o
   3   2  16      382.06      285.44     79.98 o
   4   2  16    41381.12    42025.95   1117.49 o
   5   2  16      589.82      613.55     90.70 o
   6   2  16     1990.52     2421.54    120.10 o
   7   2  16     2084.06     2049.14    108.98 o
   8   2  16    33305.52    34114.73    736.43 o
   9   2  16      693.13      875.55     90.82 o
  10   2  16     3362.29     3884.43    151.37 o
  11   2  16     5468.11     5372.53    184.29 o
  12   2  16    22605.97    22807.78    470.49 o
  13   2  16      131.42      190.01     91.86 o
  14   2  16     6036.43     6261.00    207.83 o
  15   2  16     5899.34     5667.81    202.26 o
  16   2  16    13454.81    12365.54    317.52 o
  17   2  16      357.29      248.78    112.22 o
   1   3  16     8148.07     8257.22    284.74 o
   2   3  16     2928.69     3094.50    152.57 o
   3   3  16     8975.60     9115.48    311.96 o
   4   3  16      487.05      549.48     88.70 o
   5   3  16     2452.84     2513.66    210.47 o
   6   3  16     1113.32     1161.37    113.43 o
   7   3  16     8172.73     8076.95    262.69 o
   8   3  16     2393.58     2652.68    140.17 o
   9   3  16     1486.66     1355.82    116.13 o
  10   3  16     1609.02     1515.87    156.67 o
  11   3  16     7412.65     7203.14    269.07 o
  12   3  16     4562.97     4036.29    181.74 o
  13   3  16     1579.62     1367.13    130.27 o
  14   3  16      213.45      184.94    113.10 o
  15   3  16     4574.57     4530.67    235.63 o
  16   3  16     4462.81     3940.81    205.90 o
   0   4  16    29462.87    29625.80   1825.68 o
   1   4  16      382.20      860.74    188.47 o
   2   4  16      284.53      269.20    171.69 o
   3   4  16     1021.61     1100.97    121.35 o
   4   4  16    23665.53    24607.54    864.59 o
   5   4  16      697.19      878.43    105.32 o
   6   4  16     1559.79     1672.12    132.77 o
   7   4  16     2003.94     2233.29    158.45 o
   8   4  16    18153.38    18098.45    541.59 o
   9   4  16       43.43      149.95    105.77 o
  10   4  16     3444.40     3544.28    198.87 o
  11   4  16     4624.89     4954.34    293.78 o
  12   4  16    11746.02    11473.13    388.33 o
  13   4  16       40.74       94.31    111.37 o
  14   4  16     2348.46     2452.60    166.37 o
   1   5  16    13171.29    13794.07    690.63 o
   2   5  16     4720.04     5731.62    406.50 o
   3   5  16    14066.43    16671.78    800.26 o
   4   5  16      377.06      546.57    200.66 o
   5   5  16     7066.11     6450.78    311.49 o
   6   5  16      861.13      857.88    129.09 o
   7   5  16    14883.09    14511.47    626.27 o
   8   5  16     2604.17     2813.58    180.49 o
   9   5  16     1510.76     1286.89    150.48 o
  10   5  16      618.20      391.55    122.95 o
  11   5  16    16027.87    16357.21    524.40 o
  12   5  16     7666.27     6963.82    284.70 o
  13   5  16      254.39      401.59    137.63 o
   0   6  16    10147.43    10645.85    818.00 o
   1   6  16     2476.88     2946.09    310.16 o
   2   6  16      262.83      195.87    266.74 o
   3   6  16     4347.84     4575.49    372.96 o
   4   6  16     6825.97     7169.03    477.60 o
   5   6  16     2804.31     2606.98    265.72 o
   6   6  16      595.27      480.89    118.92 o
   7   6  16     2021.15     2191.59    169.68 o
   8   6  16     4083.62     4648.23    247.38 o
   9   6  16     2739.94     3183.39    325.45 o
  10   6  16      935.29     1038.85    154.72 o
   1   7  16     7138.93     7468.16    533.48 o
   2   7  16     1859.09     1929.80    343.80 o
   3   7  16    18176.01    19198.91    934.65 o
   4   7  16      695.76      947.55    151.34 o
   5   7  16     6165.24     5648.36    389.94 o
   1   1  17    25258.45    25287.19    762.68 o
   2   1  17   137861.70   138806.83   3588.08 o
   3   1  17    28246.51    28102.99    771.48 o
   4   1  17     5812.77     5686.73    224.18 o
   5   1  17     9490.83     9837.60    303.55 o
   6   1  17   151221.58   154551.45   3712.16 o
   7   1  17    31077.62    30721.52    720.28 o
   8   1  17    17610.54    19200.40    446.27 o
   9   1  17     1583.96     1811.78    115.84 o
  10   1  17   106793.81   106056.85   2041.81 o
  11   1  17    32576.50    31652.05    660.00 o
  12   1  17    24790.31    27704.19    591.53 o
  13   1  17       61.20      426.48    106.48 o
  14   1  17    57468.93    55289.75   1112.76 o
   0   2  17    11000.89    10560.95    508.06 o
   1   2  17    15475.22    16823.74    527.40 o
   2   2  17      711.36      643.17    105.26 o
   3   2  17     4478.44     4324.57    200.34 o
   4   2  17     8871.86     8622.20    311.64 o
   5   2  17    19413.67    20271.26    628.19 o
   6   2  17     1003.48     1152.38    111.48 o
   7   2  17     5068.00     4835.46    201.07 o
   8   2  17     5018.27     4738.66    193.10 o
   9   2  17     8942.04     8671.48    270.91 o
  10   2  17      656.93      690.09    105.91 o
  11   2  17     3365.76     3490.16    166.80 o
  12   2  17     1937.80     1985.25    141.75 o
  13   2  17     8652.27     8351.42    273.81 o
  14   2  17     2961.92     2712.50    205.34 o
   1   3  17    11606.91    11566.29    385.43 o
   2   3  17   116568.20   119291.59   3363.55 o
   3   3  17    19572.94    19507.72    603.58 o
   4   3  17     1851.13     2200.16    162.86 o
   5   3  17     5328.89     5703.00    243.34 o
   6   3  17    93700.63    95152.62   2700.09 o
   7   3  17    20785.03    21056.67    607.14 o
   8   3  17     9602.42    10603.64    355.43 o
   9   3  17     1409.33     1782.95    142.01 o
  10   3  17    67321.69    66706.52   1605.14 o
  11   3  17    17348.40    16946.21    458.42 o
  12   3  17    16659.37    17758.95    448.02 o
  13   3  17        8.52      359.92    120.52 o
   0   4  17    21849.72    22500.91   1446.32 o
   1   4  17    33696.62    34774.01   1498.77 o
   2   4  17      581.00      835.78    209.57 o
   3   4  17    14176.00    13900.25    531.81 o
   4   4  17    21601.60    21968.44    673.67 o
   5   4  17    52972.53    53899.04   1558.76 o
   6   4  17     3304.94     3875.03    203.19 o
   7   4  17    10598.70     9922.26    341.17 o
   8   4  17    18909.77    18746.46    564.21 o
   9   4  17    43089.82    42546.80   1169.40 o
  10   4  17     6322.09     6201.07    256.09 o
  11   4  17     4101.03     3561.42    201.38 o
   1   5  17     2189.24     2460.10    438.64 o
   2   5  17    55154.09    55770.07   2572.55 o
   3   5  17     8264.75     8788.84    522.67 o
   4   5  17     1311.49     1220.84    247.19 o
   5   5  17      182.04      439.63    130.84 o
   6   5  17    31488.74    32188.32    968.96 o
   7   5  17     5610.62     5888.50    274.48 o
   8   5  17     2202.35     2660.78    186.79 o
   9   5  17      546.40      616.98    138.90 o
   0   6  17    33572.73    32210.21   2027.22 o
   1   6  17    46864.88    47319.29   2024.43 o
   2   6  17      262.91      508.52    238.80 o
   3   6  17    28166.44    27894.39   1265.72 o
   4   6  17    25306.37    24796.63   1309.98 o
   0   0  18    80067.80    84597.73   4813.16 o
   1   0  18    67959.45    71893.69   2904.19 o
   2   0  18      863.61      936.61    420.85 o
   3   0  18    41140.54    41177.03   1457.19 o
   4   0  18    70354.41    71270.59   2460.98 o
   5   0  18    80230.74    80738.22   2777.75 o
   6   0  18     9746.80    10122.20    450.46 o
   7   0  18    33575.22    31960.55   1162.01 o
   8   0  18    48510.29    50429.00   1781.12 o
   9   0  18    73310.03    69667.34   2055.81 o
  10   0  18    21726.22    22243.96    734.94 o
  11   0  18     9034.62     8747.57    375.00 o
   1   1  18     1282.37     1543.59    132.68 o
   2   1  18     4458.62     5607.02    240.54 o
   3   1  18     2188.53     2318.70    143.59 o
   4   1  18      892.82     1067.81    110.10 o
   5   1  18     1648.81     1869.94    130.42 o
   6   1  18     3408.39     3735.49    175.84 o
   7   1  18     2643.03     2870.86    159.44 o
   8   1  18       28.70       25.95    100.56 o
   9   1  18     1196.18     1293.12    122.65 o
  10   1  18     2581.31     2454.49    153.60 o
  11   1  18     1945.28     1848.69    145.19 o
   0   2  18    60958.71    63774.71   2586.08 o
   1   2  18    70849.47    71184.50   2032.90 o
   2   2  18     1246.98     1181.62    224.16 o
   3   2  18    30893.79    31298.16    934.45 o
   4   2  18    62630.97    64042.42   1840.42 o
   5   2  18    79209.51    81947.34   2145.85 o
   6   2  18     8369.23     9638.31    332.17 o
   7   2  18    17854.87    17194.75    516.13 o
   8   2  18    46389.13    46115.50   1245.38 o
   9   2  18    61355.83    61247.90   1634.95 o
  10   2  18    13251.27    14689.93    430.27 o
   1   3  18    14123.93    14293.92    465.22 o
   2   3  18    34946.02    33970.40   1004.97 o
   3   3  18    14973.15    15836.40    508.13 o
   4   3  18      673.38      539.73    113.59 o
   5   3  18     7858.82     8250.72    313.07 o
   6   3  18    25504.55    25473.95    722.08 o
   7   3  18    16313.25    16607.98    502.73 o
   8   3  18     3375.32     3294.58    187.16 o
   0   4  18    34509.99    36003.82   2205.04 o
   1   4  18    34142.75    33827.41   1475.30 o
   2   4  18       69.34      -29.76    205.25 o
   3   4  18    21145.24    21945.29    874.98 o
   4   4  18    30333.22    30711.74   1076.58 o
   5   4  18    32857.52    34174.14   1016.94 o
   6   4  18     1368.71     1855.84    152.09 o
   1   1  19    31855.24    33293.30    990.73 o
   2   1  19     3716.82     3715.88    202.43 o
   3   1  19    32424.11    33149.94    908.37 o
   4   1  19     1323.91     1427.14    135.64 o
   0   2  19     5821.59     6146.45    362.85 o
   1   2  19     3003.63     3389.44    185.83 o
   2   2  19      764.62      973.50    126.70 o
 
